# Supplementary material for: Plant height shapes hydraulic architecture but does not predict metaxylem area under drought in Sorghum bicolor
Source: Plant Direct. 2023 May 22;7(5):e498. doi: 10.1002/pld3.498 (PMC10203038; doi:10.1002/pld3.498)
Supplement: Supplementary file 8 — Data S1. Supporting Information [file PLD3-7-e498-s005.xlsx]

## Sheet: 1 Cycle
Accession	Treatment	Height (cm)	Culm Diameter (mm)	Leaf Temp (°C)	Time Point, Leaf Temperature	Accession	Treatment	Height (cm)	Culm Diameter (mm)	Leaf Temp (°C)	Time Point, Leaf Temperature
TX7078	Control	38	2.58	22.4	Pre-Rewatering	BTx642	Control	33.4	2.74	23.8	Pre-Rewatering
TX7078	Control	35.2	3.04	21.2	Pre-Rewatering	BTx642	Control	39.5	3.52	23.5	Pre-Rewatering
TX7078	Control	37.8	3.41	21	Pre-Rewatering	BTx642	Control	35.5	2.83	24.4	Pre-Rewatering
TX7078	Control	37.6	3.16	21.2	5 mins Post-Watering	BTx642	Control	37.4	3.38	22.2	5 mins Post-Watering
TX7078	Control	37.8	2.49	21.4	5 mins Post-Watering	BTx642	Control	32.2	2.38	21.8	5 mins Post-Watering
TX7078	Control	28.7	2.34	21.2	5 mins Post-Watering	BTx642	Control	40.5	3.28	22.2	5 mins Post-Watering
TX7078	Control	36.1	2.63	27.7	30 mins Post-Watering	BTx642	Control	34.3	2.52	27.4	30 mins Post-Watering
TX7078	Control	33.4	3.18	28.5	30 mins Post-Watering	BTx642	Control	39.4	2.46	23.4	30 mins Post-Watering
TX7078	Control	35.9	2.79	28.9	30 mins Post-Watering	BTx642	Control	33.7	3.06	24.3	30 mins Post-Watering
TX7078	Control	35.9	2.44	22.9	6 hours Post-Watering	BTx642	Control	32.8	2.59	26.7	6 hours Post-Watering
TX7078	Control	39.7	3.11	23.5	6 hours Post-Watering	BTx642	Control	34.8	2.25	28.1	6 hours Post-Watering
TX7078	Control	42.2	2.67	23.2	6 hours Post-Watering	BTx642	Control	38.6	2.81	28.2	6 hours Post-Watering
TX7078	Control	34.5	3			BTx642	Control	33	1.99
TX7078	Control	36.4	3.22			BTx642	Control	38.8	3.14
TX7078	Control	41.2	3.32			BTx642	Control	38.1	2.85
TX7078	Control	33.1	2.26			BTx642	Control	39.8	3.23
TX7078	Control	33	2.77			BTx642	Control	37.6	2.43
TX7078	Control	29.5	2.54			BTx642	Control	38.1	3.06
TX7078	Control	37.5	3.53			BTx642	Control	30.5	2.33
TX7078	Control	37.6	3.2			BTx642	Control	37.5	3.24
TX7078	Control	32.4	2.4			BTx642	Control	33.8	2.37
TX7078	Control	34.1	2.48			BTx642	Control	34.9	2.82
TX7078	Control	44.9	4.16			BTx642	Control	30	2.25
TX7078	Control	33.9	2.18			BTx642	Control	33	2.96
TX7078	Control	35.8	2.49			BTx642	Control	32.7	2.15
TX7078	Control	36.9	2.97			BTx642	Control	31.3	2.29
TX7078	Control	39.5	3.25			BTx642	Control	40.3	2.89
TX7078	Control	36.6	2.91			BTx642	Control	36.7	2.38
TX7078	Control	41	3.64			BTx642	Control	36.5	2.5
TX7078	Control	35.3	2.99			BTx642	Control	36	2.93
TX7078	Control	36.4	3.4			BTx642	Control	34.2	2.83
TX7078	Control	33	3.01			BTx642	Control	34.4	2.66
TX7078	Control	39.3	3.17			BTx642	Control	36.5	2.98
TX7078	Control	35.1	3.43			BTx642	Control	34.9	2.78
TX7078	Control	38	2.91			BTx642	Control	34	2.87
TX7078	Control	32.5	3.48			BTx642	Control	36.7	2.93
TX7078	Control	38.7	3.08			BTx642	Control	39.9	3.2
TX7078	Control	40	3.41			BTx642	Control	29.3	2.13
TX7078	Control	36.3	3.18			BTx642	Control	34.2	2.51
TX7078	Control	31.5	2.22			BTx642	Control	35.2	2.94
TX7078	Control	33.1	2.91			BTx642	Control	40.5	3.24
TX7078	Control	38.5	2.63			BTx642	Control	39.1	2.21
TX7078	Control	35.6	2.83			BTx642	Control	37.1	2.74
TX7078	Control	29.5	2.49			BTx642	Control	36.5	3.03
TX7078	Control	38.4	2.98			BTx642	Control	36.9	2.53
TX7078	Control	30.7	2.71			BTx642	Control	31.7	2.66
TX7078	Control	30.1	2.13			BTx642	Control	35	2.98
TX7078	Control	38	3.28			BTx642	Control	38	2.81
TX7078	Control	36.1	2.66			BTx642	Control	25.6	1.63
TX7078	Control	34	3.22			BTx642	Control	35	3.51
TX7078	Control	30	1.87			BTx642	Control	33.6	2.28
TX7078	Control	25.4	2.39			BTx642	Control	28.2	2.33
TX7078	Control	38.8	3.07			BTx642	Control	34.2	2.79
TX7078	Control	33.3	2.97			BTx642	Control	33.8	2.3
TX7078	Control	38.1	2.94			BTx642	Control	33.5	2.37
TX7078	Control	37.1	2.26			BTx642	Control	42.2	3.09
TX7078	Control	32.5	3.18			BTx642	Control	37.9	2.63
TX7078	Control	34.1	2.91			BTx642	Control	32.2	2.94
TX7078	Control	32.7	2.79			BTx642	Control	35.1	2.35
TX7078	Control	39.2	3.36			BTx642	Control	40.2	3.4
TX7078	Control	36.5	2.73			BTx642	Control	39.1	3.27
TX7078	Control	35.7	2.96			BTx642	Control	35.6	2.67
TX7078	Control	34.7	2.96			BTx642	Control	32.7	2.52
TX7078	Control	39.9	2.74			BTx642	Control	35.1	2.07
TX7078	Control	33.9	2.83			BTx642	Control	40.5	2.89
TX7078	Control	30.5	2.21			BTx642	Control	35	2.57
TX7078	Control	41.1	2.96			BTx642	Control	34.5	2.94
TX7078	Control	38.9	3.25			BTx642	Control	38.4	3.68
TX7078	Control	33	2.3			BTx642	Control	35.9	2.72
TX7078	Control	37.2	2.9			BTx642	Control	32.3	2.17
TX7078	Control	37.1	2.57			BTx642	Control	37.1	2.68
TX7078	Control	37.2	3.04			BTx642	Control	32.1	2.27
Accession	Treatment	Height (cm)	Culm Diameter (mm)	Leaf Temp (°C)	Time Point, Leaf Temperature	Accession	Treatment	Height (cm)	Culm Diameter (mm)	Leaf Temp (°C)	Time Point, Leaf Temperature
TX7078	Drought	33.5	2.75	24.2	Pre-Rewatering	BTx642	Drought	25.2	1.82	29.2	Pre-Rewatering
TX7078	Drought	34.2	2.86	24.2	Pre-Rewatering	BTx642	Drought	24.9	1.42	27.9	Pre-Rewatering
TX7078	Drought	36.7	2.11	24.6	Pre-Rewatering	BTx642	Drought	34.6	2.42	25.2	Pre-Rewatering
TX7078	Drought	35.6	3.3	21.1	5 mins Post-Watering	BTx642	Drought	29.4	2.45	23	5 mins Post-Watering
TX7078	Drought	26.4	2.4	21.3	5 mins Post-Watering	BTx642	Drought	34.6	2.23	22	5 mins Post-Watering
TX7078	Drought	34.1	2.78	22.7	5 mins Post-Watering	BTx642	Drought	34.9	2.64	22.6	5 mins Post-Watering
TX7078	Drought	36.7	3.01	21.7	30 mins Post-Watering	BTx642	Drought	34	2.52	23.6	30 mins Post-Watering
TX7078	Drought	37.9	2.94	22.3	30 mins Post-Watering	BTx642	Drought	31.9	2.76	22.4	30 mins Post-Watering
TX7078	Drought	37.1	3.43	20.6	30 mins Post-Watering	BTx642	Drought	40.6	3.41	22.7	30 mins Post-Watering
TX7078	Drought	37.4	2.65	29.4	6 hours Post-Watering	BTx642	Drought	23.9	1.77	29.9	6 hours Post-Watering
TX7078	Drought	37.1	2.67	28.8	6 hours Post-Watering	BTx642	Drought	32.4	2.69	31.7	6 hours Post-Watering
TX7078	Drought	38.6	3.59	28.2	6 hours Post-Watering	BTx642	Drought	36.8	2.63	31.2	6 hours Post-Watering
TX7078	Drought	38.5	2.51			BTx642	Drought	31.9	2.25
TX7078	Drought	39.1	2.9			BTx642	Drought	32.2	1.8
TX7078	Drought	33.3	2.23			BTx642	Drought	27.6	1.88
TX7078	Drought	34.6	2.62			BTx642	Drought	29.4	2.53
TX7078	Drought	33.1	2.82			BTx642	Drought	28.5	1.96
TX7078	Drought	34.8	2.59			BTx642	Drought	29.1	2.37
TX7078	Drought	38.2	3.88			BTx642	Drought	29.6	2.18
TX7078	Drought	34.2	2.67			BTx642	Drought	27.9	1.83
TX7078	Drought	35.2	3.1			BTx642	Drought	20.1	1.5
TX7078	Drought	34.5	2.36			BTx642	Drought	39.2	2.29
TX7078	Drought	24.2	2.54			BTx642	Drought	28.5	1.99
TX7078	Drought	34.1	1.63			BTx642	Drought	36.8	2.67
TX7078	Drought	33.8	2.67			BTx642	Drought	38.5	2.62
TX7078	Drought	33.6	3.39			BTx642	Drought	23.1	2.67
TX7078	Drought	35.2	2.66			BTx642	Drought	29	1.88
TX7078	Drought	33.3	2.05			BTx642	Drought	33.3	2.12
TX7078	Drought	34.3	2.58			BTx642	Drought	28.7	2.68
TX7078	Drought	37	3.35			BTx642	Drought	33.5	1.96
TX7078	Drought	37	2.97			BTx642	Drought	27.9	2.56
TX7078	Drought	39.9	3.06			BTx642	Drought	31.9	2.46
TX7078	Drought	32.9	2.61			BTx642	Drought	29.2	2.2
TX7078	Drought	34.6	3.4			BTx642	Drought	28.7	1.64
TX7078	Drought	36.3	3.24			BTx642	Drought	30	2.29
TX7078	Drought	31.8	3.56			BTx642	Drought	30.3	1.54
TX7078	Drought	26.1	2.49			BTx642	Drought	34.3	2.58
TX7078	Drought	30	2.07			BTx642	Drought	40.1	3.05
TX7078	Drought	38	3.36			BTx642	Drought	30.9	2.45
TX7078	Drought	39.1	2.77			BTx642	Drought	34.1	2.73
TX7078	Drought	33.2	2.59			BTx642	Drought	38	2.17
TX7078	Drought	33.5	2.67			BTx642	Drought	36.7	2.57
TX7078	Drought	32.4	2.77			BTx642	Drought	34.5	2.24
TX7078	Drought	32.7	2.03			BTx642	Drought	26.1	2.34
TX7078	Drought	34.2	2.16			BTx642	Drought	28.4	2.03
TX7078	Drought	37.1	3.09			BTx642	Drought	34	2.72
TX7078	Drought	38.9	2.6			BTx642	Drought	36.8	2.42
TX7078	Drought	29.4	3.14			BTx642	Drought	33.5	1.88
TX7078	Drought	34	2.76			BTx642	Drought	33.6	2.31
TX7078	Drought	35.1	2.08			BTx642	Drought	31.3	1.91
TX7078	Drought	25	3.33			BTx642	Drought	37.7	2.95
TX7078	Drought	30	2.31			BTx642	Drought	30.5	2.44
TX7078	Drought	37.6	2.84			BTx642	Drought	32.2	2.77
TX7078	Drought	32.2	1.95			BTx642	Drought	31	2.17
TX7078	Drought	39.9	2.83			BTx642	Drought	28.3	1.94
TX7078	Drought	39.7	3.02			BTx642	Drought	29.8	1.78
TX7078	Drought	35.4	2.96			BTx642	Drought	31.8	2.67
TX7078	Drought	35.2	2.26			BTx642	Drought	30.2	2.55
TX7078	Drought	32.3	2.27			BTx642	Drought	29.4	2.39
TX7078	Drought	36.6	2.35			BTx642	Drought	30.3	1.73
TX7078	Drought	34	3.51			BTx642	Drought	28.7	2.19
TX7078	Drought	32.6	2.24			BTx642	Drought	31.9	3.13
TX7078	Drought	37.7	3.42			BTx642	Drought	24.2	1.79
TX7078	Drought	34	2.16			BTx642	Drought	24.3	1.9
TX7078	Drought	37.1	2.52			BTx642	Drought	26	2.21
TX7078	Drought	37.8	3.05			BTx642	Drought	36.3	3.68
TX7078	Drought	34.5	2.88			BTx642	Drought	29.5	2.15
TX7078	Drought	38	2.62			BTx642	Drought	25.6	1.53
TX7078	Drought	36.2	2.99			BTx642	Drought	37.3	2.86
TX7078	Drought	24.1	2.34			BTx642	Drought	36	3.56
TX7078	Drought	33.6	2.47			BTx642	Drought	27	2.82
TX7078	Drought	35.4	2.63			BTx642	Drought	32.2	2.81

## Sheet: 2 Cycles
Accession	Treatment	Height (cm)	Culm Diameter (mm)	Leaf Temp (°C)	Time Point, Leaf Temperature	Accession	Treatment	Height (cm)	Culm Diameter (mm)	Leaf Temp (°C)	Time Point, Leaf Temperature
TX7078	Control	57.7	4.57	29.2	Pre-Rewatering	BTx642	Control	62.4	5.41	28.8	Pre-Rewatering
TX7078	Control	56.9	5.83	29.6	Pre-Rewatering	BTx642	Control	44.3	3.65	28.4	Pre-Rewatering
TX7078	Control	56.7	5.03	29.1	Pre-Rewatering	BTx642	Control	54.7	3.86	28.7	Pre-Rewatering
TX7078	Control	61	5.42	27.8	5 mins Post-Watering	BTx642	Control	59.6	4.57	27.1	5 mins Post-Watering
TX7078	Control	64.2	5.72	27.9	5 mins Post-Watering	BTx642	Control	58.7	4.89	27.3	5 mins Post-Watering
TX7078	Control	56.6	5	27.8	5 mins Post-Watering	BTx642	Control	59	4.73	27.2	5 mins Post-Watering
TX7078	Control	62.5	5.93	29.9	30 mins Post-Watering	BTx642	Control	62.2	4.1	29.7	30 mins Post-Watering
TX7078	Control	54.5	4.49	30.1	30 mins Post-Watering	BTx642	Control	60.2	5.06	30.1	30 mins Post-Watering
TX7078	Control	60.3	5.77	30.4	30 mins Post-Watering	BTx642	Control	60.4	4.02	29.3	30 mins Post-Watering
TX7078	Control	52.5	4.49	30.3	6 hours Post-Watering	BTx642	Control	57.9	5.45	31.7	6 hours Post-Watering
TX7078	Control	61	5.36	30.7	6 hours Post-Watering	BTx642	Control	56.5	4.56	31.2	6 hours Post-Watering
TX7078	Control	53.5	5.55	31.4	6 hours Post-Watering	BTx642	Control	60.5	4.2	31.6	6 hours Post-Watering
TX7078	Control	60.9	5.29			BTx642	Control	55.5	4.25
TX7078	Control	58.1	6			BTx642	Control	67.8	4.93
TX7078	Control	55.4	5.29			BTx642	Control	57.7	4.06
TX7078	Control	53.2	4.3			BTx642	Control	55.7	5.01
TX7078	Control	52.6	4.9			BTx642	Control	62.3	4.15
TX7078	Control	60.6	4.57			BTx642	Control	62.5	4.45
TX7078	Control	63.3	4.65			BTx642	Control	62.7	6.04
TX7078	Control	54.7	4.06			BTx642	Control	65.5	4.85
TX7078	Control	56.5	5.05			BTx642	Control	54.9	4.16
TX7078	Control	50.9	4.76			BTx642	Control	67.1	5.24
TX7078	Control	45.6	4.33			BTx642	Control	57.2	5.81
TX7078	Control	58.1	5.25			BTx642	Control	58.5	4.11
TX7078	Control	61.7	4.92			BTx642	Control	64.5	4.48
TX7078	Control	59.2	5.31			BTx642	Control	49	3.47
TX7078	Control	46	4.75			BTx642	Control	59	4.95
TX7078	Control	45.5	4.22			BTx642	Control	61.2	4.75
TX7078	Control	61.3	4.88			BTx642	Control	56.8	6
TX7078	Control	56.8	4.2			BTx642	Control	61.5	4.69
TX7078	Control	61.7	5.72			BTx642	Control	50.5	4.15
TX7078	Control	63.1	6.03			BTx642	Control	59.5	4.71
TX7078	Control	53.8	5.31			BTx642	Control	60	3.89
TX7078	Control	57.6	4.98			BTx642	Control	57.5	5.14
TX7078	Control	55.8	5.22			BTx642	Control	60	4.53
TX7078	Control	67.2	5.59			BTx642	Control	64	5.19
TX7078	Control	57.6	5			BTx642	Control	67.7	5.28
TX7078	Control	57	4.03			BTx642	Control	61.9	4.62
TX7078	Control	52.8	4.29			BTx642	Control	62.1	4.7
TX7078	Control	57.4	4.76			BTx642	Control	70.2	5.95
TX7078	Control	57.1	4.93			BTx642	Control	59.8	4.53
TX7078	Control	49.8	4.39			BTx642	Control	62.1	4.32
TX7078	Control	62.5	5.13			BTx642	Control	60.8	4.21
TX7078	Control	61.2	4.8			BTx642	Control	67.5	4.42
TX7078	Control	54.5	4.59			BTx642	Control	63	3.98
TX7078	Control	58.9	5.14			BTx642	Control	59.4	5.12
TX7078	Control	57.6	4.8			BTx642	Control	62	5.29
TX7078	Control	54.8	5.15			BTx642	Control	57.4	4.8
Accession	Treatment	Height (cm)	Culm Diameter (mm)	Leaf Temp (°C)	Time Point, Leaf Temperature	Accession	Treatment	Height (cm)	Culm Diameter (mm)	Leaf Temp (°C)	Time Point, Leaf Temperature
TX7078	Drought	53.5	4.21	30.1	Pre-Rewatering	BTx642	Drought	55.9	4.03	30.1	Pre-Rewatering
TX7078	Drought	47.8	4.45	30.7	Pre-Rewatering	BTx642	Drought	40.6	3.71	30.8	Pre-Rewatering
TX7078	Drought	54.1	2.88	29.2	Pre-Rewatering	BTx642	Drought	53.4	2.79	30.7	Pre-Rewatering
TX7078	Drought	47.6	3.33	28.4	5 mins Post-Watering	BTx642	Drought	60.2	4.84	26.9	5 mins Post-Watering
TX7078	Drought	49.9	3.5	27.6	5 mins Post-Watering	BTx642	Drought	57.5	3.91	27.5	5 mins Post-Watering
TX7078	Drought	52.5	5.3	27.5	5 mins Post-Watering	BTx642	Drought	59.7	3.41	28.5	5 mins Post-Watering
TX7078	Drought	52.1	4.18	30.3	30 mins Post-Watering	BTx642	Drought	56.1	3.52	31	30 mins Post-Watering
TX7078	Drought	57.5	3.62	28.3	30 mins Post-Watering	BTx642	Drought	63.1	3.64	30.6	30 mins Post-Watering
TX7078	Drought	52.1	4.58	30.8	30 mins Post-Watering	BTx642	Drought	50.2	3.85	30.9	30 mins Post-Watering
TX7078	Drought	53.9	4.57	31.3	6 hours Post-Watering	BTx642	Drought	46.5	3.58	32.3	6 hours Post-Watering
TX7078	Drought	52.2	3.4	31.6	6 hours Post-Watering	BTx642	Drought	48.5	3.56	31.5	6 hours Post-Watering
TX7078	Drought	50.1	3.49	31.6	6 hours Post-Watering	BTx642	Drought	56.3	3.68	32.7	6 hours Post-Watering
TX7078	Drought	50	3.67			BTx642	Drought	56.3	3.5
TX7078	Drought	44.2	3.11			BTx642	Drought	61.3	4.07
TX7078	Drought	58.5	4.74			BTx642	Drought	52.5	4.35
TX7078	Drought	59.1	4.64			BTx642	Drought	60.9	4.63
TX7078	Drought	45.5	3.11			BTx642	Drought	60.4	3.36
TX7078	Drought	53.1	4.19			BTx642	Drought	62.5	4.04
TX7078	Drought	53.4	4.19			BTx642	Drought	59.7	3.9
TX7078	Drought	49.5	2.58			BTx642	Drought	43.7	3.53
TX7078	Drought	46.8	3.29			BTx642	Drought	54.7	3.39
TX7078	Drought	54.1	4.18			BTx642	Drought	57.6	4.22
TX7078	Drought	59.4	3.85			BTx642	Drought	62.9	4.57
TX7078	Drought	50.8	3.19			BTx642	Drought	59.8	3.89
TX7078	Drought	51.9	3.83			BTx642	Drought	55.7	3.25
TX7078	Drought	46.3	3			BTx642	Drought	57.1	4.42
TX7078	Drought	45.6	3.87			BTx642	Drought	65.6	4.54
TX7078	Drought	49.5	3.17			BTx642	Drought	55.6	3.81
TX7078	Drought	56.8	3.56			BTx642	Drought	53.1	3.57
TX7078	Drought	49.7	3.33			BTx642	Drought	58.3	3.82
TX7078	Drought	58.9	3.9			BTx642	Drought	46.5	3.74
TX7078	Drought	61.9	4.08			BTx642	Drought	45.1	3.74
TX7078	Drought	54.7	3.46			BTx642	Drought	53.1	4.03
TX7078	Drought	51.9	3.85			BTx642	Drought	48	3.29
TX7078	Drought	45.3	4.8			BTx642	Drought	52.5	3.58
TX7078	Drought	54.5	4.13			BTx642	Drought	62.1	3.99
TX7078	Drought	55.4	4.57			BTx642	Drought	57	4.45
TX7078	Drought	49.1	3.74			BTx642	Drought	56.2	4.13
TX7078	Drought	56.2	3.96			BTx642	Drought	39	3.41
TX7078	Drought	48.1	2.91			BTx642	Drought	48.2	3.5
TX7078	Drought	50.6	3.58			BTx642	Drought	65.6	5.04
TX7078	Drought	58.6	4.79			BTx642	Drought	61.5	4.4
TX7078	Drought	53.2	2.66			BTx642	Drought	46.8	2.65
TX7078	Drought	55.6	5.21			BTx642	Drought	52.1	3.21
TX7078	Drought	54.9	4.28			BTx642	Drought	57.6	3.87
TX7078	Drought	47.7	3.99			BTx642	Drought	52.6	4.66
TX7078	Drought	48.9	4.12			BTx642	Drought	49.7	4.08
TX7078	Drought	55.4	3.21			BTx642	Drought	60.7	4.16

## Sheet: 4 Cycles
Accession	Treatment	Height (cm)	Culm Diameter (mm)	Leaf Temp (°C)	Time Point, Leaf Temperature	Accession	Treatment	Height (cm)	Culm Diameter (mm)	Leaf Temp (°C)	Time Point, Leaf Temperature
TX7078	Control	66.1	9.42	31.5	Pre-Rewatering	BTx642	Control	76.2	9.62	28.7	Pre-Rewatering
TX7078	Control	65.3	8.96	32.2	Pre-Rewatering	BTx642	Control	76.7	8.83	28.3	Pre-Rewatering
TX7078	Control	66	9.68	29.3	Pre-Rewatering	BTx642	Control	91.4	8.56	27.4	Pre-Rewatering
TX7078	Control	68.5	8.36	32.9	5 mins Post-Watering	BTx642	Control	83.3	8.78	28.9	5 mins Post-Watering
TX7078	Control	66.6	8.65	31.2	5 mins Post-Watering	BTx642	Control	86.6	9.8	29.5	5 mins Post-Watering
TX7078	Control	63.8	8.09	29.9	5 mins Post-Watering	BTx642	Control	92.3	9.92	30.3	5 mins Post-Watering
TX7078	Control	70	8.33	31	30 mins Post-Watering	BTx642	Control	81.1	14.13	33.3	30 mins Post-Watering
TX7078	Control	62.9	8.63	28.4	30 mins Post-Watering	BTx642	Control	87.1	9.38	30.6	30 mins Post-Watering
TX7078	Control	70.8	9.42	29.1	30 mins Post-Watering	BTx642	Control	83.2	10.78	30.2	30 mins Post-Watering
TX7078	Control	61	9.07	28	6 hours Post-Watering	BTx642	Control	85.4	9.71	29.6	6 hours Post-Watering
TX7078	Control	63.1	8	27.3	6 hours Post-Watering	BTx642	Control	78.7	7.35	28.7	6 hours Post-Watering
TX7078	Control	70.2	8.66	29.3	6 hours Post-Watering	BTx642	Control	88.1	8.87	28.7	6 hours Post-Watering
TX7078	Control	63.6	8.87			BTx642	Control	87.4	12.71
TX7078	Control	67.1	9.58			BTx642	Control	80.1	9.5
TX7078	Control	63.5	7.83			BTx642	Control	77.1	8.11
TX7078	Control	65.1	9.16			BTx642	Control	77.6	10.73
TX7078	Control	56.4	9.8			BTx642	Control	86	9.94
TX7078	Control	65.1	8.39			BTx642	Control	88.8	8.5
TX7078	Control	64.6	8.63			BTx642	Control	83.4	11.15
TX7078	Control	69.7	9.23			BTx642	Control	82.6	9.79
TX7078	Control	70.2	8.89			BTx642	Control	84	9.33
TX7078	Control	71.8	9.7			BTx642	Control	87.3	9.52
TX7078	Control	69.6	8.67			BTx642	Control	74.4	9.73
TX7078	Control	65	7.65			BTx642	Control	85.8	10.57
TX7078	Control	60	8.12			BTx642	Control	89.6	10.41
TX7078	Control	63.9	8.57			BTx642	Control	76.1	9.05
TX7078	Control	65.4	8.1			BTx642	Control	84.7	10.54
TX7078	Control	62.6	7.18			BTx642	Control	89.3	10.72
TX7078	Control	60.7	7.42			BTx642	Control	87.7	10.55
TX7078	Control	67.2	8.22			BTx642	Control	84.4	10.66
TX7078	Control	62.1	9.08			BTx642	Control	83	9.02
TX7078	Control	63.4	7.91			BTx642	Control	84.9	10.09
TX7078	Control	66.7	8.34			BTx642	Control	80.1	9.53
TX7078	Control	63.1	8.22			BTx642	Control	78.1	8.56
TX7078	Control	66.8	8.75			BTx642	Control	80.4	9.07
TX7078	Control	66.6	8.23
Accession	Treatment	Height (cm)	Culm Diameter (mm)	Leaf Temp (°C)	Time Point, Leaf Temperature	Accession	Treatment	Height (cm)	Culm Diameter (mm)	Leaf Temp (°C)	Time Point, Leaf Temperature
TX7078	Drought	55.6	6.31	32.2	Pre-Rewatering	BTx642	Drought	70.4	6.07	32.5	Pre-Rewatering
TX7078	Drought	57.5	4.78	31	Pre-Rewatering	BTx642	Drought	80.1	6.87	31.2	Pre-Rewatering
TX7078	Drought	61.5	5.43	31.2	Pre-Rewatering	BTx642	Drought	64.4	5.51	31.6	Pre-Rewatering
TX7078	Drought	62.6	7.02	27	5 mins Post-Watering	BTx642	Drought	68.4	4.61	31.5	5 mins Post-Watering
TX7078	Drought	57.6	6.08	31.1	5 mins Post-Watering	BTx642	Drought	69.1	3.82	30.3	5 mins Post-Watering
TX7078	Drought	57	6.08	29.4	5 mins Post-Watering	BTx642	Drought	72.1	6.49	31.5	5 mins Post-Watering
TX7078	Drought	62.9	5.7	31.7	30 mins Post-Watering	BTx642	Drought	73.2	6.14	32.4	30 mins Post-Watering
TX7078	Drought	57.5	4.81	31.3	30 mins Post-Watering	BTx642	Drought	69.5	6.08	31.2	30 mins Post-Watering
TX7078	Drought	54	5.55	30.5	30 mins Post-Watering	BTx642	Drought	69.5	6.22	32.6	30 mins Post-Watering
TX7078	Drought	64.4	4.98	30.4	6 hours Post-Watering	BTx642	Drought	83.9	6.16	27.2	6 hours Post-Watering
TX7078	Drought	65.5	6.16	31.9	6 hours Post-Watering	BTx642	Drought	72.2	4.16	28.6	6 hours Post-Watering
TX7078	Drought	60.5	6.3	31.7	6 hours Post-Watering	BTx642	Drought	71.1	4.75		6 hours Post-Watering
TX7078	Drought	54.5	5.4			BTx642	Drought	78.4	5.35
TX7078	Drought	62.7	7.28			BTx642	Drought	68.3	4.41
TX7078	Drought	57.6	4.75			BTx642	Drought	64.1	5.36
TX7078	Drought	68.5	6.36			BTx642	Drought	76.2	4.6
TX7078	Drought	49.5	3.95			BTx642	Drought	66.8	5.57
TX7078	Drought	51.4	6			BTx642	Drought	64.3	5.32
TX7078	Drought	67.5	5.26			BTx642	Drought	67.5	4.91
TX7078	Drought	59.8	3.79			BTx642	Drought	66.3	4.85
TX7078	Drought	58.5	6.46			BTx642	Drought	66.9	3.69
TX7078	Drought	62.5	4.97			BTx642	Drought	66.2	5.95
TX7078	Drought	62.2	4.56			BTx642	Drought	71.7	2.67
TX7078	Drought	57.5	5.01			BTx642	Drought	73	7.28
						BTx642	Drought	65.4	4.97
						BTx642	Drought	67.9	5.32

## Sheet: 6 Cycles
Accession	Treatment	Height (cm)	Culm Diameter (mm)	Leaf Temp (°C)	Time Point, Leaf Temperature	Accession	Treatment	Height (cm)	Culm Diameter (mm)	Leaf Temp (°C)	Time Point, Leaf Temperature
TX7078	Control	64.3	9.54	30	Pre-Rewatering	BTx642	Control	88.9	13.64	31.3	Pre-Rewatering
TX7078	Control	65	9.63	30	Pre-Rewatering	BTx642	Control	90.5	12	32.7	Pre-Rewatering
TX7078	Control	67.4	10.16	30.4	Pre-Rewatering	BTx642	Control	88.4	10.88	32.1	Pre-Rewatering
TX7078	Control	56.7	11.35	30.7	Pre-Rewatering	BTx642	Control	87.8	15.04	32.8	Pre-Rewatering
TX7078	Control	64.9	10.27	30.7	Pre-Rewatering	BTx642	Control	87.6	10.54	30.7	Pre-Rewatering
TX7078	Control	63.2	9.51	30.6	Pre-Rewatering	BTx642	Control	89.9	12.56	31.9	Pre-Rewatering
TX7078	Control	70.8	9.78	31.4	5 mins Post-Watering	BTx642	Control	91.8	11.01	31.7	5 mins Post-Watering
TX7078	Control	70.1	10.92	31.4	5 mins Post-Watering	BTx642	Control	86	9.99	31.3	5 mins Post-Watering
TX7078	Control	65	8.24	30.5	5 mins Post-Watering	BTx642	Control	85.2	9.65	30.7	5 mins Post-Watering
TX7078	Control	65.2	8.4	33.1	5 mins Post-Watering	BTx642	Control	82.6	12.64	30.7	5 mins Post-Watering
TX7078	Control	70.7	12.27	31.2	5 mins Post-Watering	BTx642	Control	86.9	11.33	32.1	5 mins Post-Watering
TX7078	Control	69.4	9.24	33.3	5 mins Post-Watering	BTx642	Control	90.6	12.38	31.6	5 mins Post-Watering
TX7078	Control	63.7	9.45	35.2	30 mins Post-Watering	BTx642	Control	90.6	12.38	36.8	30 mins Post-Watering
TX7078	Control	65.2	10.56	37.1	30 mins Post-Watering	BTx642	Control	86.6	11.51	36.4	30 mins Post-Watering
TX7078	Control	59.8	8.53	32.1	30 mins Post-Watering	BTx642	Control	93.7	12.72	35.4	30 mins Post-Watering
TX7078	Control	63.5	7.58	34.3	30 mins Post-Watering	BTx642	Control	91.5	11.54	35	30 mins Post-Watering
TX7078	Control	67.1	9.17	35.2	30 mins Post-Watering	BTx642	Control	94.6	12.03	34.5	30 mins Post-Watering
TX7078	Control	63.7	9.04	35.5	30 mins Post-Watering	BTx642	Control	86.6	12.62	35.6	30 mins Post-Watering
TX7078	Control	67.3	9.72	32.2	6 hours Post-Watering	BTx642	Control	90.7	12.42	33.5	6 hours Post-Watering
TX7078	Control	64.1	8.18	32.7	6 hours Post-Watering	BTx642	Control	90.4	11.64	32.4	6 hours Post-Watering
TX7078	Control	63.2	9.89	31.6	6 hours Post-Watering	BTx642	Control	83.1	10.98	33	6 hours Post-Watering
TX7078	Control	67.5	8.67	32.5	6 hours Post-Watering	BTx642	Control	80.5	10.47	32.2	6 hours Post-Watering
TX7078	Control	65.1	8.61	32.6	6 hours Post-Watering	BTx642	Control	80.7	10.1	32.3	6 hours Post-Watering
TX7078	Control	65.9	10.01	31.6	6 hours Post-Watering	BTx642	Control	81.2	11.59	33.2	6 hours Post-Watering
Accession	Treatment	Height (cm)	Culm Diameter (mm)	Leaf Temp (°C)	Time Point, Leaf Temperature	Accession	Treatment	Height (cm)	Culm Diameter (mm)	Leaf Temp (°C)	Time Point, Leaf Temperature
TX7078	Drought	62.2	7.69	32.5	Pre-Rewatering	BTx642	Drought	76.9	9.29	33.7	Pre-Rewatering
TX7078	Drought	63.9	6.85	33	Pre-Rewatering	BTx642	Drought	76.2	6.22	34.2	Pre-Rewatering
TX7078	Drought	65.6	8.08	34	Pre-Rewatering	BTx642	Drought	74.7	7.4	34	Pre-Rewatering
TX7078	Drought	65.1	8.06	34	Pre-Rewatering	BTx642	Drought	76.9	8.15	35.8	Pre-Rewatering
TX7078	Drought	53.5	8.33	34.1	Pre-Rewatering	BTx642	Drought	89.1	7.54	33	Pre-Rewatering
TX7078	Drought	64.2	7.78	34.2	Pre-Rewatering	BTx642	Drought	86.2	8.93	34.8	Pre-Rewatering
TX7078	Drought	70.6	8.96	28.9	5 mins Post-Watering	BTx642	Drought	69.7	8.39	36.2	Pre-Rewatering
TX7078	Drought	58.5	7.46	29.1	5 mins Post-Watering	BTx642	Drought	77.2	7.81	29.3	5 mins Post-Watering
TX7078	Drought	63.3	7.96	29.2	5 mins Post-Watering	BTx642	Drought	85.5	8.72	30.8	5 mins Post-Watering
TX7078	Drought	67.7	9.09	31.8	5 mins Post-Watering	BTx642	Drought	79.1	7.32	32.5	5 mins Post-Watering
TX7078	Drought	65.5	8.03	33	5 mins Post-Watering	BTx642	Drought	77.2	9.15	37	5 mins Post-Watering
TX7078	Drought	70.6	8	34.5	5 mins Post-Watering	BTx642	Drought	81.1	8.83	28.2	5 mins Post-Watering
TX7078	Drought	64.2	8.29	37.5	30 mins Post-Watering	BTx642	Drought	77.1	7.47	31.5	5 mins Post-Watering
TX7078	Drought	66.8	8.61	37.2	30 mins Post-Watering	BTx642	Drought	67.1	8.47	32	5 mins Post-Watering
TX7078	Drought	64.2	7.19	37.9	30 mins Post-Watering	BTx642	Drought	74	6.93	37.9	30 mins Post-Watering
TX7078	Drought	71.7	9.89	39	30 mins Post-Watering					37.2	30 mins Post-Watering
TX7078	Drought	59.2	6.19	39.7	30 mins Post-Watering					36.1	30 mins Post-Watering
TX7078	Drought	60.6	7.27	37.8	30 mins Post-Watering					38.6	30 mins Post-Watering
TX7078	Drought	67.6	7.32	32	6 hours Post-Watering					35.2	30 mins Post-Watering
TX7078	Drought	64.6	9.53	33	6 hours Post-Watering					37	30 mins Post-Watering
TX7078	Drought	64.8	9.06	32.8	6 hours Post-Watering					38.4	30 mins Post-Watering
TX7078	Drought	70.2	7.43	33.5	6 hours Post-Watering					34.2	6 hours Post-Watering
TX7078	Drought	64.7	6.72	33.7	6 hours Post-Watering					34.1	6 hours Post-Watering
				34.2	6 hours Post-Watering					34.6	6 hours Post-Watering
										34.5	6 hours Post-Watering
										32.4	6 hours Post-Watering
										35.3	6 hours Post-Watering
										34.5	6 hours Post-Watering

## Sheet: BTx642_NoVascBund
Accession_Rep_ImageNo	Treatment	No. of VB in Image	No. of VB per Culm				Accession_Rep_ImageNo	Treatment	No. of VB in Image	No. of VB per Culm
BTx642_73B-1_1	Control	1	47.1				BTx642_64B-1_1	Drought	3	62.8
BTx642_73B-1_2	Control	1	47.1				BTx642_64B-1_2	Drought	7	146.533
BTx642_73B-1_3	Control	1	47.1				BTx642_64B-1_3	Drought	6	125.6
BTx642_73B-1_4	Control	2	94.2				BTx642_64B-1_4	Drought	6	125.6
BTx642_73B-1_5	Control	4	188.4				BTx642_64B-1_5	Drought	7	146.533
BTx642_73B-1_6	Control	2	94.2				BTx642_64B-2_1	Drought	4	83.7333
BTx642_73B-1_7	Control	3	141.3				BTx642_64B-2_2	Drought	4	83.7333
BTx642_73B-1_8	Control	3	141.3				BTx642_64B-2_3	Drought	5	80.1354
BTx642_73B-1_9	Control	3	141.3				BTx642_64B-3_1	Drought	7	112.19
BTx642_73B-1_10	Control	3	141.3				BTx642_64B-3_2	Drought	6	96.1625
BTx642_73B-1_11	Control	1	47.1				BTx642_64B-3_3	Drought	7	112.19
BTx642_73B-1_12	Control	3	141.3				BTx642_64C-1_1	Drought	2	65.4167
BTx642_73B-1_13	Control	3	141.3				BTx642_64C-1_2	Drought	4	130.833
BTx642_73B-1_14	Control	3	141.3				BTx642_64C-1_3	Drought	5	163.542
BTx642_73B-1_15	Control	6	282.6				BTx642_64C-1_4	Drought	5	163.542
BTx642_73B-1_16	Control	1	47.1				BTx642_64C-1_5	Drought	1	32.7083
BTx642_73B-1_17	Control	1	47.1				BTx642_64C-1_6	Drought	2	65.4167
BTx642_73B-1_18	Control	2	94.2				BTx642_64C-1_7	Drought	4	130.833
BTx642_73B-1_19	Control	2	94.2				BTx642_64C-1_8	Drought	2	65.4167
BTx642_73B-2_1	Control	1	47.1				BTx642_64C-1_9	Drought	2	65.4167
BTx642_73B-2_2	Control	1	47.1				BTx642_64C-1_10	Drought	3	98.125
BTx642_73B-2_3	Control	4	188.4				BTx642_64C-1_11	Drought	3	98.125
BTx642_73B-2_4	Control	1	47.1				BTx642_64C-1_12	Drought	3	98.125
BTx642_73B-2_5	Control	1	47.1				BTx642_64C-1_13	Drought	4	130.833
BTx642_73B-2_6	Control	1	47.1				BTx642_64C-1_14	Drought	3	98.125
BTx642_73B-2_7	Control	1	47.1				BTx642_64C-1_15	Drought	3	98.125
BTx642_73B-2_8	Control	1	47.1				BTx642_64C-2_1	Drought	1	20.9333
BTx642_73B-2_9	Control	1	47.1				BTx642_64C-2_2	Drought	3	62.8
BTx642_73B-2_10	Control	1	47.1				BTx642_64C-2_3	Drought	6	125.6
BTx642_73B-2_11	Control	1	47.1				BTx642_64C-2_4	Drought	4	83.7333
BTx642_73B-2_12	Control	1	47.1				BTx642_64C-3_1	Drought	1	47.1
BTx642_73B-2_13	Control	1	47.1				BTx642_64C-3_2	Drought	4	188.4
BTx642_73B-2_14	Control	4	188.4				BTx642_64C-3_3	Drought	3	141.3
BTx642_73B-2_15	Control	1	47.1				BTx642_64C-3_4	Drought	4	188.4
BTx642_73B-2_16	Control	1	47.1				BTx642_64C-3_5	Drought	2	94.2
BTx642_73B-2_17	Control	1	47.1				BTx642_64C-4_1	Drought	2	128.217
BTx642_73B-2_18	Control	1	47.1				BTx642_64C-4_2	Drought	3	192.325
BTx642_73B-2_19	Control	1	47.1				BTx642_64C-4_3	Drought	3	192.325
BTx642_73B-2_20	Control	1	47.1				BTx642_64C-4_4	Drought	3	192.325
BTx642_73B-2_21	Control	1	47.1				BTx642_64C-4_5	Drought	1	64.1083
BTx642_73B-3_1	Control	1	47.1				BTx642_64C-4_6	Drought	2	128.217
BTx642_73B-3_2	Control	2	94.2				BTx642_64C-4_7	Drought	1	64.1083
BTx642_73B-3_3	Control	1	47.1				BTx642_64C-4_8	Drought	3	192.325
BTx642_73B-3_4	Control	1	47.1				BTx642_64C-4_9	Drought	3	192.325
BTx642_73B-3_5	Control	1	47.1
BTx642_73B-3_6	Control	2	94.2				Accession_ID	Treatment	Replicate	Diameter (mm)	Radius (mm)	Area (mm^2)
BTx642_73B-3_7	Control	1	47.1				BTx_64B	Drought	1	4	2	12.56
BTx642_73B-3_8	Control	1	47.1				BTx_64B	Drought	2	4	2	12.56
BTx642_73B-3_9	Control	1	47.1				BTx_64B	Drought	3	3.5	1.75	9.61625
BTx642_73B-3_10	Control	1	47.1				BTx_64C	Drought	1	5	2.5	19.625
BTx642_73B-3_11	Control	1	47.1				BTx_64C	Drought	2	4	2	12.56
BTx642_73B-3_12	Control	2	94.2				BTx_64C	Drought	3	6	3	28.26
BTx642_73B-3_13	Control	3	141.3				BTx_64C	Drought	4	7	3.5	38.465
BTx642_73B-3_14	Control	2	94.2
BTx642_73B-3_15	Control	1	47.1
BTx642_73B-3_16	Control	3	141.3
BTx642_73B-3_17	Control	2	94.2
BTx642_73B-3_18	Control	1	47.1
BTx642_73B-3_19	Control	1	47.1
BTx642_75A-1_1	Control	3	317.925
BTx642_75A-1_2	Control	1	105.975
BTx642_75A-1_3	Control	2	211.95
BTx642_75A-1_4	Control	1	105.975
BTx642_75A-1_5	Control	3	317.925
BTx642_75A-1_6	Control	2	211.95
BTx642_75A-1_7	Control	1	105.975
BTx642_75A-1_8	Control	1	105.975
BTx642_75A-1_9	Control	2	211.95
BTx642_75A-1_10	Control	1	105.975
BTx642_75A-1_11	Control	2	211.95
BTx642_75A-1_12	Control	2	211.95
BTx642_75A-2_1	Control	1	105.975
BTx642_75A-2_2	Control	1	105.975
BTx642_75A-2_3	Control	1	105.975
BTx642_75A-2_4	Control	1	105.975
BTx642_75A-2_5	Control	1	105.975
BTx642_75A-2_6	Control	1	105.975
BTx642_75A-2_7	Control	1	105.975
BTx642_75A-2_8	Control	1	105.975
BTx642_75A-2_9	Control	2	211.95
BTx642_75A-3_1	Control	2	211.95
BTx642_75A-3_2	Control	2	211.95
BTx642_75A-3_3	Control	1	105.975
BTx642_75A-3_4	Control	2	211.95
BTx642_75A-3_5	Control	1	105.975
BTx642_75A-3_6	Control	1	105.975
BTx642_75A-3_7	Control	1	105.975
BTx642_75A-3_8	Control	1	105.975
BTx642_75A-3_9	Control	2	211.95
BTx642_75A-3_10	Control	3	317.925
BTx642_75A-3_11	Control	2	211.95
BTx642_75A-3_12	Control	1	105.975
BTx642_75A-3_13	Control	3	317.925
BTx642_75A-3_14	Control	1	105.975
BTx642_75A-3_15	Control	1	105.975
BTx642_75A-3_16	Control	1	105.975
BTx642_75A-3_17	Control	2	211.95
BTx642_75A-3_18	Control	2	211.95
BTx642_75A-3_19	Control	1	105.975
BTx642_75A-3_20	Control	1	105.975
BTx642_75A-3_21	Control	1	105.975
BTx642_75A-3_22	Control	1	105.975
BTx642_75A-3_23	Control	1	105.975
BTx642_77B-1_1	Control	2	147.188
BTx642_77B-1_2	Control	1	73.5938
BTx642_77B-1_3	Control	1	73.5938
BTx642_77B-1_4	Control	1	73.5938
BTx642_77B-1_5	Control	1	73.5938
BTx642_77B-1_6	Control	1	73.5938
BTx642_77B-1_7	Control	2	147.188
BTx642_77B-1_8	Control	1	73.5938
BTx642_77B-1_9	Control	1	73.5938
BTx642_77B-1_10	Control	1	73.5938
BTx642_77B-1_11	Control	1	73.5938
BTx642_77B-1_12	Control	1	73.5938
BTx642_77B-1_13	Control	1	73.5938
BTx642_77B-1_14	Control	1	73.5938
BTx642_77B-1_15	Control	2	147.188
BTx642_77B-1_16	Control	2	147.188
BTx642_77B-1_17	Control	2	147.188
BTx642_77B-1_18	Control	1	73.5938
BTx642_77B-1_19	Control	2	147.188
BTx642_77B-1_20	Control	1	73.5938
BTx642_77B-1_21	Control	1	73.5938
BTx642_77B-2_1	Control	2	147.188
BTx642_77B-2_2	Control	1	73.5938
BTx642_77B-2_3	Control	1	73.5938
BTx642_77B-2_4	Control	1	73.5938
BTx642_77B-2_5	Control	2	147.188
BTx642_77B-2_6	Control	2	147.188
BTx642_77B-2_7	Control	2	147.188
BTx642_77B-2_8	Control	2	147.188
BTx642_77B-2_9	Control	1	73.5938
BTx642_77B-2_10	Control	2	147.188
BTx642_77B-2_11	Control	2	147.188
BTx642_77B-2_12	Control	3	220.781
BTx642_77B-3_1	Control	2	167.467
BTx642_77B-3_2	Control	2	167.467
BTx642_77B-3_3	Control	1	83.7333
BTx642_77B-3_4	Control	2	167.467
BTx642_77B-3_5	Control	2	167.467
BTx642_77B-3_6	Control	2	167.467
BTx642_77B-3_7	Control	4	334.933
BTx642_77B-3_8	Control	2	167.467
BTx642_77B-3_9	Control	1	83.7333
BTx642_77B-3_10	Control	1	83.7333
BTx642_77B-3_11	Control	1	83.7333
Accession_ID	Treatment	Replicate	Diameter (mm)	Radius (mm)	Area (mm^2)
BTx_73B	Control	1	6	3	28.26
BTx_73B	Control	2	6	3	28.26
BTx_73B	Control	3	6	3	28.26
BTX_75A	Control	1	9	4.5	63.585
BTX_75A	Control	2	9	4.5	63.585
BTX_75A	Control	3	9	4.5	63.585
BTx_77B	Control	1	7.5	3.75	44.1562
BTx_77B	Control	2	7.5	3.75	44.1562
BTx_77B	Control	3	8	4	50.24

## Sheet: BTx642_MetaxylemArea
Accession_Replicate	Treatment	Area (um^2)		Accession_Replicate	Treatment	Area (um^2)
BTx642-73B_Rep1	Control	527.385		BTx642-64B_Rep1	Drought	436.828
BTx642-73B_Rep1	Control	547.306		BTx642-64B_Rep1	Drought	463.253
BTx642-73B_Rep1	Control	489.504		BTx642-64B_Rep1	Drought	592.177
BTx642-73B_Rep1	Control	549.422		BTx642-64B_Rep1	Drought	318.387
BTx642-73B_Rep1	Control	725.326		BTx642-64B_Rep1	Drought	430.234
BTx642-73B_Rep1	Control	786.004		BTx642-64B_Rep1	Drought	459.837
BTx642-73B_Rep1	Control	636.966		BTx642-64B_Rep1	Drought	245.601
BTx642-73B_Rep1	Control	696.884		BTx642-64B_Rep1	Drought	385.448
BTx642-73B_Rep1	Control	385.775		BTx642-64B_Rep1	Drought	423.722
BTx642-73B_Rep1	Control	298.402		BTx642-64B_Rep1	Drought	253.081
BTx642-73B_Rep1	Control	672.198		BTx642-64B_Rep1	Drought	611.684
BTx642-73B_Rep1	Control	844.451		BTx642-64B_Rep1	Drought	410.249
BTx642-73B_Rep1	Control	500.105		BTx642-64B_Rep1	Drought	299.818
BTx642-73B_Rep1	Control	450.547		BTx642-64B_Rep1	Drought	622.801
BTx642-73B_Rep1	Control	709.562		BTx642-64B_Rep1	Drought	615.309
BTx642-73B_Rep1	Control	567.155		BTx642-64B_Rep1	Drought	658.413
BTx642-73B_Rep1	Control	691.369		BTx642-64B_Rep1	Drought	813.67
BTx642-73B_Rep1	Control	616.448		BTx642-64B_Rep1	Drought	270.165
BTx642-73B_Rep1	Control	590.228		BTx642-64B_Rep1	Drought	827.715
BTx642-73B_Rep1	Control	570.524		BTx642-64B_Rep1	Drought	918.528
BTx642-73B_Rep1	Control	609.988		BTx642-64B_Rep1	Drought	431.607
BTx642-73B_Rep1	Control	561.851		BTx642-64B_Rep1	Drought	737.262
BTx642-73B_Rep1	Control	559.739		BTx642-64B_Rep1	Drought	644.837
BTx642-73B_Rep1	Control	633.159		BTx642-64B_Rep1	Drought	695.479
BTx642-73B_Rep1	Control	502.145		BTx642-64B_Rep1	Drought	376.015
BTx642-73B_Rep1	Control	532.38		BTx642-64B_Rep1	Drought	706.345
BTx642-73B_Rep1	Control	661.114		BTx642-64B_Rep1	Drought	437.568
BTx642-73B_Rep1	Control	524.722		BTx642-64B_Rep1	Drought	439.27
BTx642-73B_Rep1	Control	525.384		BTx642-64B_Rep2	Drought	496.548
BTx642-73B_Rep1	Control	727.199		BTx642-64B_Rep2	Drought	537.618
BTx642-73B_Rep1	Control	704.923		BTx642-64B_Rep2	Drought	954.633
BTx642-73B_Rep1	Control	609.337		BTx642-64B_Rep2	Drought	561.85
BTx642-73B_Rep1	Control	509.666		BTx642-64B_Rep2	Drought	575.117
BTx642-73B_Rep1	Control	669.201		BTx642-64B_Rep2	Drought	407.813
BTx642-73B_Rep1	Control	474.896		BTx642-64B_Rep2	Drought	853.88
BTx642-73B_Rep1	Control	814.251		BTx642-64B_Rep2	Drought	697.346
BTx642-73B_Rep1	Control	259.197		BTx642-64B_Rep2	Drought	1151.05
BTx642-73B_Rep1	Control	391.148		BTx642-64B_Rep2	Drought	546.153
BTx642-73B_Rep1	Control	355.313		BTx642-64B_Rep2	Drought	418.502
BTx642-73B_Rep1	Control	246.104		BTx642-64B_Rep2	Drought	638.822
BTx642-73B_Rep1	Control	500.621		BTx642-64B_Rep2	Drought	594.663
BTx642-73B_Rep1	Control	599.171		BTx642-64B_Rep2	Drought	795.284
BTx642-73B_Rep1	Control	745.776		BTx642-64B_Rep3	Drought	315.933
BTx642-73B_Rep1	Control	683.014		BTx642-64B_Rep3	Drought	371.641
BTx642-73B_Rep1	Control	440.185		BTx642-64B_Rep3	Drought	475.771
BTx642-73B_Rep1	Control	435.713		BTx642-64B_Rep3	Drought	495.953
BTx642-73B_Rep1	Control	482.35		BTx642-64B_Rep3	Drought	423.391
BTx642-73B_Rep1	Control	492.567		BTx642-64B_Rep3	Drought	632.779
BTx642-73B_Rep1	Control	530.459		BTx642-64B_Rep3	Drought	627.293
BTx642-73B_Rep1	Control	467.011		BTx642-64B_Rep3	Drought	307.559
BTx642-73B_Rep1	Control	484.941		BTx642-64B_Rep3	Drought	570.304
BTx642-73B_Rep1	Control	502.247		BTx642-64B_Rep3	Drought	557.396
BTx642-73B_Rep1	Control	471.808		BTx642-64B_Rep3	Drought	502.663
BTx642-73B_Rep1	Control	489.928		BTx642-64B_Rep3	Drought	775.564
BTx642-73B_Rep1	Control	586.333		BTx642-64B_Rep3	Drought	546.477
BTx642-73B_Rep1	Control	628.081		BTx642-64B_Rep3	Drought	525.751
BTx642-73B_Rep2	Control	446.766		BTx642-64B_Rep3	Drought	425.547
BTx642-73B_Rep2	Control	406.377		BTx642-64B_Rep3	Drought	730.045
BTx642-73B_Rep2	Control	703.787		BTx642-64B_Rep3	Drought	290.307
BTx642-73B_Rep2	Control	456.253		BTx642-64B_Rep3	Drought	545.002
BTx642-73B_Rep2	Control	669.416		BTx642-64B_Rep3	Drought	544.557
BTx642-73B_Rep2	Control	568.583		BTx642-64B_Rep3	Drought	618.552
BTx642-73B_Rep2	Control	423.192		BTx642-64B_Rep3	Drought	583.127
BTx642-73B_Rep2	Control	390.708		BTx642-64B_Rep3	Drought	553.42
BTx642-73B_Rep2	Control	535.225		BTx642-64C_Rep1	Drought	1052.61
BTx642-73B_Rep2	Control	545.405		BTx642-64C_Rep1	Drought	1059.61
BTx642-73B_Rep2	Control	475.58		BTx642-64C_Rep1	Drought	812.155
BTx642-73B_Rep2	Control	855.053		BTx642-64C_Rep1	Drought	926.915
BTx642-73B_Rep2	Control	465.984		BTx642-64C_Rep1	Drought	789.779
BTx642-73B_Rep2	Control	439.201		BTx642-64C_Rep1	Drought	752.239
BTx642-73B_Rep2	Control	480.926		BTx642-64C_Rep1	Drought	746.609
BTx642-73B_Rep2	Control	455.118		BTx642-64C_Rep1	Drought	825.169
BTx642-73B_Rep2	Control	703.891		BTx642-64C_Rep1	Drought	765.788
BTx642-73B_Rep2	Control	486.775		BTx642-64C_Rep1	Drought	470.315
BTx642-73B_Rep2	Control	528.471		BTx642-64C_Rep1	Drought	721.707
BTx642-73B_Rep2	Control	442.326		BTx642-64C_Rep1	Drought	471.316
BTx642-73B_Rep2	Control	555.643		BTx642-64C_Rep1	Drought	997.9
BTx642-73B_Rep2	Control	521.879		BTx642-64C_Rep1	Drought	549.255
BTx642-73B_Rep2	Control	504.72		BTx642-64C_Rep1	Drought	939.643
BTx642-73B_Rep2	Control	455.99		BTx642-64C_Rep1	Drought	825.9
BTx642-73B_Rep2	Control	602.971		BTx642-64C_Rep1	Drought	1018.89
BTx642-73B_Rep2	Control	456.19		BTx642-64C_Rep1	Drought	806.413
BTx642-73B_Rep2	Control	608.825		BTx642-64C_Rep1	Drought	1218.14
BTx642-73B_Rep2	Control	473.58		BTx642-64C_Rep1	Drought	1097.72
BTx642-73B_Rep2	Control	663.067		BTx642-64C_Rep1	Drought	1335.45
BTx642-73B_Rep2	Control	527.365		BTx642-64C_Rep1	Drought	1308.42
BTx642-73B_Rep2	Control	498.181		BTx642-64C_Rep1	Drought	750.123
BTx642-73B_Rep2	Control	566.7		BTx642-64C_Rep1	Drought	1508.58
BTx642-73B_Rep2	Control	623.294		BTx642-64C_Rep1	Drought	1082.61
BTx642-73B_Rep2	Control	432.2		BTx642-64C_Rep1	Drought	1201.91
BTx642-73B_Rep2	Control	483.955		BTx642-64C_Rep1	Drought	1613.24
BTx642-73B_Rep2	Control	632.226		BTx642-64C_Rep1	Drought	1681.43
BTx642-73B_Rep2	Control	763.318		BTx642-64C_Rep1	Drought	1395.92
BTx642-73B_Rep2	Control	702.74		BTx642-64C_Rep1	Drought	1060.04
BTx642-73B_Rep2	Control	663.256		BTx642-64C_Rep1	Drought	1305.16
BTx642-73B_Rep2	Control	674.09		BTx642-64C_Rep1	Drought	1131.71
BTx642-73B_Rep2	Control	759.035		BTx642-64C_Rep1	Drought	691.286
BTx642-73B_Rep2	Control	547.413		BTx642-64C_Rep1	Drought	319.694
BTx642-73B_Rep2	Control	641.306		BTx642-64C_Rep1	Drought	1036.57
BTx642-73B_Rep2	Control	516.357		BTx642-64C_Rep1	Drought	981.694
BTx642-73B_Rep2	Control	488.963		BTx642-64C_Rep2	Drought	897.524
BTx642-73B_Rep2	Control	783.356		BTx642-64C_Rep2	Drought	852.356
BTx642-73B_Rep3	Control	615.412		BTx642-64C_Rep2	Drought	1101.59
BTx642-73B_Rep3	Control	686.253		BTx642-64C_Rep2	Drought	1112.14
BTx642-73B_Rep3	Control	759.84		BTx642-64C_Rep2	Drought	737.976
BTx642-73B_Rep3	Control	718.278		BTx642-64C_Rep2	Drought	878.236
BTx642-73B_Rep3	Control	552.836		BTx642-64C_Rep2	Drought	565.192
BTx642-73B_Rep3	Control	638.594		BTx642-64C_Rep2	Drought	398.636
BTx642-73B_Rep3	Control	650.829		BTx642-64C_Rep2	Drought	893.077
BTx642-73B_Rep3	Control	686.488		BTx642-64C_Rep2	Drought	353.494
BTx642-73B_Rep3	Control	721.284		BTx642-64C_Rep2	Drought	336.857
BTx642-73B_Rep3	Control	639.739		BTx642-64C_Rep2	Drought	1153.15
BTx642-73B_Rep3	Control	376.727		BTx642-64C_Rep2	Drought	672.417
BTx642-73B_Rep3	Control	568.91		BTx642-64C_Rep2	Drought	616.114
BTx642-73B_Rep3	Control	641.22		BTx642-64C_Rep2	Drought	859.444
BTx642-73B_Rep3	Control	488.664		BTx642-64C_Rep2	Drought	752.891
BTx642-73B_Rep3	Control	563.714		BTx642-64C_Rep3	Drought	1939.6
BTx642-73B_Rep3	Control	524.377		BTx642-64C_Rep3	Drought	2779.79
BTx642-73B_Rep3	Control	475.557		BTx642-64C_Rep3	Drought	1266.98
BTx642-73B_Rep3	Control	632.321		BTx642-64C_Rep3	Drought	435.246
BTx642-73B_Rep3	Control	292.753		BTx642-64C_Rep3	Drought	1063.4
BTx642-73B_Rep3	Control	473.293		BTx642-64C_Rep3	Drought	999.379
BTx642-73B_Rep3	Control	542.158		BTx642-64C_Rep3	Drought	542.37
BTx642-73B_Rep3	Control	481.867		BTx642-64C_Rep3	Drought	1501.89
BTx642-73B_Rep3	Control	630.048		BTx642-64C_Rep3	Drought	1039.33
BTx642-73B_Rep3	Control	476.394		BTx642-64C_Rep3	Drought	938.784
BTx642-73B_Rep3	Control	566.033		BTx642-64C_Rep3	Drought	1714.54
BTx642-73B_Rep3	Control	626.846		BTx642-64C_Rep3	Drought	1101.11
BTx642-73B_Rep3	Control	471.322		BTx642-64C_Rep3	Drought	556.831
BTx642-73B_Rep3	Control	499.898		BTx642-64C_Rep3	Drought	1588.54
BTx642-73B_Rep3	Control	646.897		BTx642-64C_Rep3	Drought	1053.04
BTx642-73B_Rep3	Control	793.651		BTx642-64C_Rep3	Drought	1012.61
BTx642-73B_Rep3	Control	758.488		BTx642-64C_Rep3	Drought	1638.31
BTx642-73B_Rep3	Control	602.465		BTx642-64C_Rep3	Drought	834.12
BTx642-73B_Rep3	Control	651.35		BTx642-64C_Rep4	Drought	942.229
BTx642-73B_Rep3	Control	783.299		BTx642-64C_Rep4	Drought	627.645
BTx642-73B_Rep3	Control	728.588		BTx642-64C_Rep4	Drought	832.474
BTx642-73B_Rep3	Control	684.275		BTx642-64C_Rep4	Drought	627.171
BTx642-73B_Rep3	Control	588.216		BTx642-64C_Rep4	Drought	584.384
BTx642-73B_Rep3	Control	683.592		BTx642-64C_Rep4	Drought	899.646
BTx642-73B_Rep3	Control	477.938		BTx642-64C_Rep4	Drought	1379.14
BTx642-73B_Rep3	Control	519.77		BTx642-64C_Rep4	Drought	945.122
BTx642-75A_Rep1	Control	601.762		BTx642-64C_Rep4	Drought	898.708
BTx642-75A_Rep1	Control	1224.53		BTx642-64C_Rep4	Drought	743.98
BTx642-75A_Rep1	Control	700.42		BTx642-64C_Rep4	Drought	825.602
BTx642-75A_Rep1	Control	1271.7		BTx642-64C_Rep4	Drought	1971.68
BTx642-75A_Rep1	Control	1381.4		BTx642-64C_Rep4	Drought	983.428
BTx642-75A_Rep1	Control	1284.04		BTx642-64C_Rep4	Drought	642.656
BTx642-75A_Rep1	Control	2723.73		BTx642-64C_Rep4	Drought	1659.48
BTx642-75A_Rep1	Control	1530.83		BTx642-64C_Rep4	Drought	895.087
BTx642-75A_Rep1	Control	2549.77		BTx642-64C_Rep4	Drought	961.188
BTx642-75A_Rep1	Control	3346.01		BTx642-64C_Rep4	Drought	1306.05
BTx642-75A_Rep1	Control	956.688		BTx642-64C_Rep4	Drought	452.648
BTx642-75A_Rep1	Control	1636.12		BTx642-64C_Rep4	Drought	965.306
BTx642-75A_Rep1	Control	1525.25		BTx642-64C_Rep4	Drought	1073.63
BTx642-75A_Rep1	Control	1372.61		BTx642-64C_Rep4	Drought	833.947
BTx642-75A_Rep1	Control	1160.34		BTx642-64C_Rep4	Drought	814.816
BTx642-75A_Rep1	Control	2237.11		BTx642-64C_Rep4	Drought	849.696
BTx642-75A_Rep1	Control	1655.78		BTx642-64C_Rep4	Drought	797.612
BTx642-75A_Rep1	Control	2515.02		BTx642-64C_Rep4	Drought	2094.89
BTx642-75A_Rep1	Control	1815.68
BTx642-75A_Rep1	Control	3140.07
BTx642-75A_Rep1	Control	1245.66
BTx642-75A_Rep1	Control	907.131
BTx642-75A_Rep1	Control	2398.86
BTx642-75A_Rep1	Control	1495.33
BTx642-75A_Rep1	Control	3112.35
BTx642-75A_Rep1	Control	2296.06
BTx642-75A_Rep1	Control	1597.11
BTx642-75A_Rep1	Control	952.593
BTx642-75A_Rep1	Control	1406.95
BTx642-75A_Rep1	Control	2224.22
BTx642-75A_Rep1	Control	2230.32
BTx642-75A_Rep1	Control	2524.6
BTx642-75A_Rep2	Control	1136.17
BTx642-75A_Rep2	Control	2170.85
BTx642-75A_Rep2	Control	3827.92
BTx642-75A_Rep2	Control	2276.48
BTx642-75A_Rep2	Control	2649.57
BTx642-75A_Rep2	Control	2145.69
BTx642-75A_Rep2	Control	1536.04
BTx642-75A_Rep2	Control	2185.95
BTx642-75A_Rep2	Control	2599.74
BTx642-75A_Rep2	Control	1338.01
BTx642-75A_Rep2	Control	3587.95
BTx642-75A_Rep2	Control	3755.6
BTx642-75A_Rep2	Control	1506.45
BTx642-75A_Rep2	Control	1158.03
BTx642-75A_Rep2	Control	1195.66
BTx642-75A_Rep2	Control	1174.45
BTx642-75A_Rep2	Control	2335.96
BTx642-75A_Rep2	Control	2817.05
BTx642-75A_Rep2	Control	2689.04
BTx642-75A_Rep2	Control	2140.79
BTx642-75A_Rep3	Control	1706.42
BTx642-75A_Rep3	Control	2608.31
BTx642-75A_Rep3	Control	1368.9
BTx642-75A_Rep3	Control	2233.68
BTx642-75A_Rep3	Control	3202.77
BTx642-75A_Rep3	Control	2232.34
BTx642-75A_Rep3	Control	1294.53
BTx642-75A_Rep3	Control	1380.44
BTx642-75A_Rep3	Control	1947.06
BTx642-75A_Rep3	Control	1835.68
BTx642-75A_Rep3	Control	3120.76
BTx642-75A_Rep3	Control	3398.29
BTx642-75A_Rep3	Control	3400.02
BTx642-75A_Rep3	Control	1435.67
BTx642-75A_Rep3	Control	1861.57
BTx642-75A_Rep3	Control	3091.26
BTx642-75A_Rep3	Control	2180
BTx642-75A_Rep3	Control	2858.76
BTx642-75A_Rep3	Control	2146.52
BTx642-75A_Rep3	Control	3363.05
BTx642-75A_Rep3	Control	2121.68
BTx642-75A_Rep3	Control	2702.57
BTx642-75A_Rep3	Control	2836.12
BTx642-75A_Rep3	Control	1625.59
BTx642-75A_Rep3	Control	1851.7
BTx642-75A_Rep3	Control	2443.06
BTx642-75A_Rep3	Control	2017.76
BTx642-75A_Rep3	Control	2155.95
BTx642-75A_Rep3	Control	1527.47
BTx642-75A_Rep3	Control	3464.12
BTx642-75A_Rep3	Control	2890.43
BTx642-75A_Rep3	Control	2617.3
BTx642-75A_Rep3	Control	2601.06
BTx642-75A_Rep3	Control	2619.55
BTx642-75A_Rep3	Control	1547.91
BTx642-75A_Rep3	Control	2501.93
BTx642-75A_Rep3	Control	2345.13
BTx642-75A_Rep3	Control	2541.3
BTx642-75A_Rep3	Control	1385.52
BTx642-75A_Rep3	Control	1342.37
BTx642-75A_Rep3	Control	3668.53
BTx642-75A_Rep3	Control	3168.16
BTx642-75A_Rep3	Control	1949.76
BTx642-75A_Rep3	Control	3521.96
BTx642-75A_Rep3	Control	2986.33
BTx642-75A_Rep3	Control	3289.7
BTx642-75A_Rep3	Control	1005.73
BTx642-75A_Rep3	Control	1903.74
BTx642-75A_Rep3	Control	1565.43
BTx642-75A_Rep3	Control	2656.07
BTx642-75A_Rep3	Control	2857.2
BTx642-75A_Rep3	Control	1635.2
BTx642-75A_Rep3	Control	3160.34
BTx642-75A_Rep3	Control	3486.65
BTx642-75A_Rep3	Control	2950.26
BTx642-75A_Rep3	Control	3149.63
BTx642-75A_Rep3	Control	1588.04
BTx642-75A_Rep3	Control	2644.59
BTx642-75A_Rep3	Control	3131.33
BTx642-75A_Rep3	Control	3697.24
BTx642-77B_Rep1	Control	1288.58
BTx642-77B_Rep1	Control	973.533
BTx642-77B_Rep1	Control	1481.93
BTx642-77B_Rep1	Control	2349.95
BTx642-77B_Rep1	Control	989.879
BTx642-77B_Rep1	Control	1997.83
BTx642-77B_Rep1	Control	2290.96
BTx642-77B_Rep1	Control	2168.31
BTx642-77B_Rep1	Control	1734.18
BTx642-77B_Rep1	Control	1741.41
BTx642-77B_Rep1	Control	1898.27
BTx642-77B_Rep1	Control	1337.06
BTx642-77B_Rep1	Control	1614.13
BTx642-77B_Rep1	Control	1831.01
BTx642-77B_Rep1	Control	1744.61
BTx642-77B_Rep1	Control	1580.76
BTx642-77B_Rep1	Control	1523.76
BTx642-77B_Rep1	Control	1867.35
BTx642-77B_Rep1	Control	1295.62
BTx642-77B_Rep1	Control	939.703
BTx642-77B_Rep1	Control	1700.81
BTx642-77B_Rep1	Control	1669.14
BTx642-77B_Rep1	Control	1192.34
BTx642-77B_Rep1	Control	1764.05
BTx642-77B_Rep1	Control	1932.96
BTx642-77B_Rep1	Control	949.483
BTx642-77B_Rep1	Control	1374.86
BTx642-77B_Rep1	Control	1472.14
BTx642-77B_Rep1	Control	1518.39
BTx642-77B_Rep1	Control	1395.31
BTx642-77B_Rep1	Control	1599.87
BTx642-77B_Rep1	Control	1382.3
BTx642-77B_Rep1	Control	1067.66
BTx642-77B_Rep1	Control	1232.01
BTx642-77B_Rep1	Control	1686.48
BTx642-77B_Rep1	Control	1247.79
BTx642-77B_Rep1	Control	2074.4
BTx642-77B_Rep1	Control	1360.2
BTx642-77B_Rep1	Control	2077.51
BTx642-77B_Rep1	Control	1699.78
BTx642-77B_Rep1	Control	1589.6
BTx642-77B_Rep1	Control	1634.46
BTx642-77B_Rep1	Control	1321.31
BTx642-77B_Rep1	Control	964.464
BTx642-77B_Rep2	Control	2269.79
BTx642-77B_Rep2	Control	2748.17
BTx642-77B_Rep2	Control	3121.5
BTx642-77B_Rep2	Control	2618.46
BTx642-77B_Rep2	Control	2585.11
BTx642-77B_Rep2	Control	2794.62
BTx642-77B_Rep2	Control	2251.44
BTx642-77B_Rep2	Control	2182.81
BTx642-77B_Rep2	Control	1288.38
BTx642-77B_Rep2	Control	1879.25
BTx642-77B_Rep2	Control	2576.49
BTx642-77B_Rep2	Control	2098.22
BTx642-77B_Rep2	Control	2504.7
BTx642-77B_Rep2	Control	3228.05
BTx642-77B_Rep2	Control	3010.15
BTx642-77B_Rep2	Control	2308.82
BTx642-77B_Rep2	Control	2338.33
BTx642-77B_Rep2	Control	2103.29
BTx642-77B_Rep2	Control	1816.57
BTx642-77B_Rep2	Control	1577.25
BTx642-77B_Rep2	Control	2053.15
BTx642-77B_Rep2	Control	2013.89
BTx642-77B_Rep2	Control	2511.79
BTx642-77B_Rep2	Control	2333.67
BTx642-77B_Rep2	Control	2391.85
BTx642-77B_Rep2	Control	2392.9
BTx642-77B_Rep2	Control	3285.32
BTx642-77B_Rep2	Control	2371.82
BTx642-77B_Rep2	Control	1706.27
BTx642-77B_Rep2	Control	2550.01
BTx642-77B_Rep2	Control	2921.2
BTx642-77B_Rep2	Control	2645.75
BTx642-77B_Rep2	Control	1801.27
BTx642-77B_Rep2	Control	2171.37
BTx642-77B_Rep2	Control	2292.41
BTx642-77B_Rep2	Control	3390.7
BTx642-77B_Rep3	Control	1391.73
BTx642-77B_Rep3	Control	953.402
BTx642-77B_Rep3	Control	499.62
BTx642-77B_Rep3	Control	671.501
BTx642-77B_Rep3	Control	1293.9
BTx642-77B_Rep3	Control	885.87
BTx642-77B_Rep3	Control	2114.17
BTx642-77B_Rep3	Control	3156.88
BTx642-77B_Rep3	Control	907.559
BTx642-77B_Rep3	Control	1039.48
BTx642-77B_Rep3	Control	2016.28
BTx642-77B_Rep3	Control	1184.33
BTx642-77B_Rep3	Control	1621.62
BTx642-77B_Rep3	Control	1417.72
BTx642-77B_Rep3	Control	1290.56
BTx642-77B_Rep3	Control	1057.05
BTx642-77B_Rep3	Control	1616.81
BTx642-77B_Rep3	Control	964.38
BTx642-77B_Rep3	Control	811.835
BTx642-77B_Rep3	Control	787.899
BTx642-77B_Rep3	Control	1139.59
BTx642-77B_Rep3	Control	1717.94
BTx642-77B_Rep3	Control	1750.81
BTx642-77B_Rep3	Control	1884.78
BTx642-77B_Rep3	Control	2472.81
BTx642-77B_Rep3	Control	2404.1
BTx642-77B_Rep3	Control	1032.14
BTx642-77B_Rep3	Control	2233.89
BTx642-77B_Rep3	Control	2261.2
BTx642-77B_Rep3	Control	2662.94
BTx642-77B_Rep3	Control	2207.06
BTx642-77B_Rep3	Control	2315.73
BTx642-77B_Rep3	Control	3237.51
BTx642-77B_Rep3	Control	2131.4

## Sheet: TX7078_NoVascBund
Accession_Rep_ImageNo	Treatment	No. of VB in Image	No. of VB per Culm					Accession_Rep_ImageNo	Treatment	No. of VB in Image	No. of VB per Culm
TX7078_49B-1_1	Control	2	147.188					TX7078_36A-1_1	Drought	2	36.7969
TX7078_49B-1_2	Control	2	147.188					TX7078_36A-1_2	Drought	5	91.9922
TX7078_49B-1_3	Control	1	73.5938					TX7078_36A-2_1	Drought	1	23.6318
TX7078_49B-1_4	Control	1	73.5938					TX7078_36A-2_2	Drought	5	118.159
TX7078_49B-1_5	Control	1	73.5938					TX7078_36A-2_3	Drought	1	23.6318
TX7078_49B-1_6	Control	2	147.188					TX7078_36A-2_4	Drought	2	47.2635
TX7078_49B-1_7	Control	1	73.5938					TX7078_36A-2_5	Drought	3	70.8953
TX7078_49B-1_8	Control	2	147.188					TX7078_36A-2_6	Drought	4	94.5271
TX7078_49B-1_9	Control	2	147.188					TX7078_36A-2_7	Drought	2	47.2635
TX7078_49B-2_1	Control	1	59.6109					TX7078_36A-3_1	Drought	1	20.9333
TX7078_49B-2_2	Control	1	59.6109					TX7078_36A-3_2	Drought	2	41.8667
TX7078_49B-2_3	Control	1	59.6109					TX7078_36A-3_3	Drought	6	125.6
TX7078_49B-2_4	Control	1	59.6109					TX7078_36A-3_4	Drought	5	104.667
TX7078_49B-2_5	Control	1	59.6109					TX7078_36A-3_5	Drought	6	125.6
TX7078_49B-2_6	Control	1	59.6109					TX7078_36A-3_6	Drought	2	41.8667
TX7078_49B-3_1	Control	2	94.2					TX7078_36A-3_7	Drought	3	62.8
TX7078_49B-3_2	Control	1	47.1					TX7078_36C-1_1	Drought	3	33.0093
TX7078_49B-3_3	Control	1	47.1					TX7078_36C-1_2	Drought	4	44.0123
TX7078_49B-3_4	Control	1	47.1					TX7078_36C-1_3	Drought	6	66.0185
TX7078_49B-3_5	Control	1	47.1					TX7078_36C-1_4	Drought	5	55.0154
TX7078_49B-3_6	Control	1	47.1					TX7078_36C-1_5	Drought	4	44.0123
TX7078_49B-3_7	Control	1	47.1					TX7078_36C-1_6	Drought	5	55.0154
TX7078_49B-3_8	Control	2	94.2					TX7078_36C-1_7	Drought	6	66.0185
TX7078_49B-3_9	Control	1	47.1					TX7078_36C-2_1	Drought	2	23.55
TX7078_49B-3_10	Control	2	94.2					TX7078_36C-2_2	Drought	6	70.65
TX7078_49B-3_11	Control	1	47.1					TX7078_36C-2_3	Drought	4	47.1
TX7078_49B-3_12	Control	2	94.2					TX7078_36C-2_4	Drought	4	47.1
TX7078_49B-3_13	Control	2	94.2					TX7078_36C-2_5	Drought	5	58.875
TX7078_49B-3_14	Control	1	47.1					TX7078_36C-2_6	Drought	4	47.1
TX7078_49B-3_15	Control	2	94.2					TX7078_36C-3_1	Drought	5	62.8654
TX7078_49B-3_16	Control	2	94.2					TX7078_36C-3_2	Drought	5	62.8654
TX7078_49B-3_17	Control	2	94.2					TX7078_36C-3_3	Drought	3	37.7193
TX7078_51B-1_1	Control	1	73.5938					TX7078_36C-4_2	Drought	4	55.2771
TX7078_51B-1_2	Control	2	147.188					TX7078_36C-4_3	Drought	2	27.6385
TX7078_51B-1_3	Control	2	147.188					TX7078_36C-4_4	Drought	3	41.4578
TX7078_51B-1_4	Control	1	73.5938					TX7078_36C-4_5	Drought	4	55.2771
TX7078_51B-1_5	Control	1	73.5938					TX7078_54C-1_1	Drought	5	58.875
TX7078_51B-1_6	Control	1	73.5938					TX7078_54C-1_2	Drought	6	70.65
TX7078_51B-1_7	Control	2	147.188					TX7078_54C-1_3	Drought	5	58.875
TX7078_51B-1_8	Control	1	73.5938					TX7078_54C-1_4	Drought	5	58.875
TX7078_51B-1_9	Control	2	147.188					TX7078_54C-1_5	Drought	6	70.65
TX7078_51B-1_10	Control	1	73.5938					TX7078_54C-1_6	Drought	2	23.55
TX7078_51B-1_11	Control	2	147.188					TX7078_54C-1_7	Drought	3	35.325
TX7078_51B-1_12	Control	2	147.188					TX7078_54C-1_8	Drought	4	47.1
TX7078_51B-1_13	Control	2	147.188					TX7078_54C-1_9	Drought	8	94.2
TX7078_51B-2_1	Control	3	136.629					TX7078_54C-1_10	Drought	6	70.65
TX7078_51B-2_2	Control	1	45.5431					TX7078_54C-1_11	Drought	5	58.875
TX7078_51B-2_3	Control	1	45.5431					TX7078_54C-2_1	Drought	1	23.6318
TX7078_51B-2_4	Control	2	91.0862					TX7078_54C-2_2	Drought	2	47.2635
TX7078_51B-2_5	Control	3	136.629					TX7078_54C-2_3	Drought	1	23.6318
TX7078_51B-2_6	Control	3	136.629					TX7078_54C-2_4	Drought	1	23.6318
TX7078_51B-2_7	Control	1	45.5431					TX7078_54C-2_5	Drought	1	23.6318
TX7078_51B-2_8	Control	1	45.5431					TX7078_54C-2_6	Drought	2	47.2635
TX7078_51B-2_9	Control	1	45.5431					TX7078_54C-2_7	Drought	4	94.5271
TX7078_51B-2_10	Control	1	45.5431					TX7078_54C-3_1	Drought	5	132.469
TX7078_51B-2_11	Control	2	91.0862					TX7078_54C-4_1	Drought	4	83.7333
TX7078_51B-2_12	Control	1	45.5431					TX7078_54C-4_2	Drought	4	83.7333
TX7078_51B-2_13	Control	1	45.5431					TX7078_54C-4_3	Drought	3	62.8
TX7078_51B-2_14	Control	5	227.715					TX7078_54C-4_4	Drought	2	41.8667
TX7078_51B-2_15	Control	1	45.5431
TX7078_51B-2_16	Control	1	45.5431					Accession_ID	Treatment	Replicate	Diameter (mm)	Radius (mm)	Area (mm^2)
TX7078_51B-2_17	Control	1	45.5431					TX_36A	Drought	1	3.75	1.875	11.0391
TX7078_51B-2_18	Control	2	91.0862					TX_36A	Drought	2	4.25	2.125	14.1791
TX7078_51B-2_19	Control	1	45.5431					TX_36A	Drought	3	4	2	12.56
TX7078_51B-2_20	Control	2	91.0862					TX_36C	Drought	1	2.9	1.45	6.60185
TX7078_51B-2_21	Control	2	91.0862					TX_36C	Drought	2	3	1.5	7.065
TX7078_51B-2_22	Control	1	45.5431					TX_36C	Drought	3	3.1	1.55	7.54385
TX7078_51B-4_1	Control	2	128.217					TX_36C	Drought	4	3.25	1.625	8.29156
TX7078_51B-4_2	Control	2	128.217					TX_54C	Drought	1	3	1.5	7.065
TX7078_51B-4_3	Control	2	128.217					TX_54C	Drought	2	4.25	2.125	14.1791
TX7078_51B-4_4	Control	2	128.217					TX_54C	Drought	3	4.5	2.25	15.8963
TX7078_51B-4_5	Control	2	128.217					TX_54C	Drought	4	4	2	12.56
TX7078_51B-4_6	Control	1	64.1083
TX7078_51B-4_7	Control	1	64.1083
TX7078_51B-4_8	Control	1	64.1083
TX7078_51B-4_9	Control	1	64.1083
TX7078_51B-4_10	Control	2	128.217
TX7078_51B-4_11	Control	2	128.217
TX7078_51B-4_12	Control	2	128.217
TX7078_51B-4_13	Control	1	64.1083
TX7078_51B-4_14	Control	2	128.217
TX7078_71B-1_1	Control	2	119.222
TX7078_71B-1_2	Control	1	59.6109
TX7078_71B-1_3	Control	1	59.6109
TX7078_71B-1_4	Control	1	59.6109
TX7078_71B-1_5	Control	1	59.6109
TX7078_71B-1_6	Control	1	59.6109
TX7078_71B-1_7	Control	1	59.6109
TX7078_71B-1_8	Control	1	59.6109
TX7078_71B-1_9	Control	1	59.6109
TX7078_71B-1_10	Control	1	59.6109
TX7078_71B-1_11	Control	1	59.6109
TX7078_71B-1_12	Control	2	119.222
TX7078_71B-1_13	Control	2	119.222
TX7078_71B-1_14	Control	3	178.833
TX7078_71B-1_15	Control	3	178.833
TX7078_71B-2_1	Control	1	43.2568
TX7078_71B-2_2	Control	2	86.5135
TX7078_71B-2_3	Control	3	129.77
TX7078_71B-2_4	Control	2	86.5135
TX7078_71B-2_5	Control	1	43.2568
TX7078_71B-2_6	Control	1	43.2568
TX7078_71B-2_7	Control	1	43.2568
TX7078_71B-2_8	Control	1	43.2568
TX7078_71B-2_9	Control	1	43.2568
TX7078_71B-2_10	Control	1	43.2568
TX7078_71B-3_1	Control	1	43.2568
TX7078_71B-3_2	Control	1	43.2568
TX7078_71B-3_3	Control	1	43.2568
TX7078_71B-3_4	Control	1	43.2568
TX7078_71B-3_5	Control	1	43.2568
TX7078_71B-3_6	Control	1	43.2568
TX7078_71B-3_7	Control	2	86.5135
TX7078_71B-3_8	Control	3	129.77
TX7078_71B-3_9	Control	1	43.2568
TX7078_71B-3_10	Control	1	43.2568
TX7078_71B-3_11	Control	2	86.5135
TX7078_71B-3_12	Control	1	43.2568
TX7078_71B-3_13	Control	2	86.5135
TX7078_71B-3_14	Control	2	86.5135
TX7078_71B-3_15	Control	3	129.77
TX7078_71B-3_16	Control	2	86.5135
TX7078_71B-3_17	Control	3	129.77
TX7078_71B-4_1	Control	2	94.2
TX7078_71B-4_2	Control	1	47.1
TX7078_71B-4_3	Control	1	47.1
TX7078_71B-4_4	Control	1	47.1
TX7078_71B-4_5	Control	1	47.1
TX7078_71B-4_6	Control	2	94.2
TX7078_71B-4_7	Control	1	47.1
TX7078_71B-4_8	Control	1	47.1
TX7078_71B-4_9	Control	1	47.1
Accession_ID	Treatment	Replicate	Diameter (mm)	Radius (mm)	Area (mm^2)
TX_49B	Control	1	7.5	3.75	44.1562
TX_49B	Control	2	6.75	3.375	35.7666
TX_49B	Control	3	6	3	28.26
TX_49B	Control	4	6.5	3.25	33.1662
TX_51B	Control	1	7.5	3.75	44.1562
TX_51B	Control	2	5.9	2.95	27.3259
TX_51B	Control	4	7	3.5	38.465
TX_71B	Control	1	6.75	3.375	35.7666
TX_71B	Control	2	5.75	2.875	25.9541
TX_71B	Control	3	5.75	2.875	25.9541
TX_71B	Control	4	6	3	28.26

## Sheet: TX7078_MetaxylemArea
Accession_Replicate	Treatment	Area (um^2)		Accession_Replicate	Treatment	Area (um^2)
TX-49B_Rep1	Controls	756.298		TX-36A_Rep1	Drought	1200.58
TX-49B_Rep1	Controls	1694.58		TX-36A_Rep1	Drought	1341.78
TX-49B_Rep1	Controls	530.48		TX-36A_Rep1	Drought	849.337
TX-49B_Rep1	Controls	1453.51		TX-36A_Rep1	Drought	1432.16
TX-49B_Rep1	Controls	1370		TX-36A_Rep1	Drought	657.669
TX-49B_Rep1	Controls	910.026		TX-36A_Rep1	Drought	561.488
TX-49B_Rep1	Controls	1966.81		TX-36A_Rep2	Drought	1543.15
TX-49B_Rep1	Controls	1919.72		TX-36A_Rep2	Drought	1949.13
TX-49B_Rep1	Controls	1684.95		TX-36A_Rep2	Drought	757.489
TX-49B_Rep1	Controls	1482.45		TX-36A_Rep2	Drought	673.403
TX-49B_Rep1	Controls	1106.86		TX-36A_Rep2	Drought	1236.32
TX-49B_Rep1	Controls	1171.99		TX-36A_Rep2	Drought	1690.76
TX-49B_Rep1	Controls	702.381		TX-36A_Rep2	Drought	1335.57
TX-49B_Rep1	Controls	1728.98		TX-36A_Rep2	Drought	1741.14
TX-49B_Rep1	Controls	1615.52		TX-36A_Rep2	Drought	1805.36
TX-49B_Rep1	Controls	1457.55		TX-36A_Rep2	Drought	676.441
TX-49B_Rep1	Controls	1070.61		TX-36A_Rep2	Drought	890.933
TX-49B_Rep1	Controls	1438.71		TX-36A_Rep2	Drought	892.409
TX-49B_Rep1	Controls	546.747		TX-36A_Rep2	Drought	1184.32
TX-49B_Rep1	Controls	704.933		TX-36A_Rep2	Drought	1791.35
TX-49B_Rep2	Controls	1386.46		TX-36A_Rep2	Drought	1451.79
TX-49B_Rep2	Controls	1662.21		TX-36A_Rep2	Drought	1915
TX-49B_Rep2	Controls	1902.05		TX-36A_Rep2	Drought	2073.81
TX-49B_Rep2	Controls	1098.2		TX-36A_Rep2	Drought	1948.98
TX-49B_Rep2	Controls	584.142		TX-36A_Rep2	Drought	2076.55
TX-49B_Rep2	Controls	2460.09		TX-36A_Rep2	Drought	2746.3
TX-49B_Rep2	Controls	1755.31		TX-36A_Rep2	Drought	1815.88
TX-49B_Rep2	Controls	1749.93		TX-36A_Rep2	Drought	1541.69
TX-49B_Rep2	Controls	1268.5		TX-36A_Rep2	Drought	1448.78
TX-49B_Rep2	Controls	2067.54		TX-36A_Rep2	Drought	835.116
TX-49B_Rep2	Controls	1789.12		TX-36A_Rep2	Drought	1225.53
TX-49B_Rep2	Controls	1930.21		TX-36A_Rep2	Drought	1207.43
TX-49B_Rep3	Controls	1546.46		TX-36A_Rep2	Drought	2066.97
TX-49B_Rep3	Controls	1268.75		TX-36A_Rep2	Drought	3222.43
TX-49B_Rep3	Controls	1268.01		TX-36A_Rep2	Drought	2107.67
TX-49B_Rep3	Controls	1197.13		TX-36A_Rep2	Drought	1398.77
TX-49B_Rep3	Controls	1842.95		TX-36A_Rep3	Drought	1543.3
TX-49B_Rep3	Controls	688.36		TX-36A_Rep3	Drought	2005.16
TX-49B_Rep3	Controls	396.218		TX-36A_Rep3	Drought	1937.03
TX-49B_Rep3	Controls	1694.33		TX-36A_Rep3	Drought	1110.87
TX-49B_Rep3	Controls	782.241		TX-36A_Rep3	Drought	1897.2
TX-49B_Rep3	Controls	757.14		TX-36A_Rep3	Drought	711.744
TX-49B_Rep3	Controls	2357.43		TX-36A_Rep3	Drought	782.316
TX-49B_Rep3	Controls	2379.64		TX-36A_Rep3	Drought	799.728
TX-49B_Rep3	Controls	1198.34		TX-36A_Rep3	Drought	685.478
TX-49B_Rep3	Controls	1766.62		TX-36A_Rep3	Drought	512.539
TX-49B_Rep3	Controls	1445.49		TX-36A_Rep3	Drought	687.581
TX-49B_Rep3	Controls	1134.69		TX-36A_Rep3	Drought	836.21
TX-49B_Rep3	Controls	1165.01		TX-36A_Rep3	Drought	1085.02
TX-49B_Rep3	Controls	2446.85		TX-36A_Rep3	Drought	422.323
TX-49B_Rep3	Controls	2399.63		TX-36A_Rep3	Drought	1047.64
TX-49B_Rep3	Controls	1072.62		TX-36A_Rep3	Drought	1306.6
TX-49B_Rep3	Controls	705.591		TX-36A_Rep3	Drought	644.899
TX-49B_Rep3	Controls	695.57		TX-36A_Rep3	Drought	965.872
TX-49B_Rep3	Controls	2786.03		TX-36A_Rep3	Drought	2312.65
TX-49B_Rep3	Controls	1918.26		TX-36A_Rep3	Drought	1906.27
TX-49B_Rep3	Controls	1622.15		TX-36A_Rep3	Drought	2004.46
TX-49B_Rep3	Controls	2352.67		TX-36A_Rep3	Drought	2022.58
TX-49B_Rep3	Controls	2117.67		TX-36A_Rep3	Drought	1594.35
TX-49B_Rep3	Controls	881.024		TX-36A_Rep3	Drought	1753.03
TX-49B_Rep3	Controls	3352.86		TX-36A_Rep3	Drought	1510.44
TX-49B_Rep3	Controls	3340.29		TX-36A_Rep3	Drought	543.855
TX-49B_Rep3	Controls	749.946		TX-36A_Rep3	Drought	1690.8
TX-49B_Rep3	Controls	2039.69		TX-36A_Rep3	Drought	1084
TX-49B_Rep3	Controls	1619.52		TX-36A_Rep3	Drought	648.267
TX-49B_Rep3	Controls	2111.09		TX-36A_Rep3	Drought	1087.85
TX-49B_Rep3	Controls	2411.76		TX-36A_Rep3	Drought	1792.61
TX-49B_Rep3	Controls	1932.17		TX-36A_Rep3	Drought	1427.49
TX-49B_Rep3	Controls	2095.7		TX-36A_Rep3	Drought	1563.55
TX-49B_Rep3	Controls	1733.5		TX-36A_Rep3	Drought	1989.04
TX-49B_Rep3	Controls	2393.5		TX-36A_Rep3	Drought	1867.41
TX-49B_Rep3	Controls	2140.42		TX-36A_Rep3	Drought	639.925
TX7078_51B_Rep1	Control	3580.23		TX-36A_Rep3	Drought	433.458
TX7078_51B_Rep1	Control	3378.44		TX-36A_Rep3	Drought	1209.3
TX7078_51B_Rep1	Control	2274.73		TX-36C_Rep1	Drought	513.821
TX7078_51B_Rep1	Control	2623.83		TX-36C_Rep1	Drought	472.4
TX7078_51B_Rep1	Control	1801.26		TX-36C_Rep1	Drought	412.09
TX7078_51B_Rep1	Control	1486.81		TX-36C_Rep1	Drought	510.64
TX7078_51B_Rep1	Control	1741.51		TX-36C_Rep1	Drought	286.101
TX7078_51B_Rep1	Control	1738.88		TX-36C_Rep1	Drought	178.97
TX7078_51B_Rep1	Control	1171.08		TX-36C_Rep1	Drought	376.03
TX7078_51B_Rep1	Control	1300.49		TX-36C_Rep1	Drought	432.519
TX7078_51B_Rep1	Control	3458.55		TX-36C_Rep1	Drought	351.191
TX7078_51B_Rep1	Control	3695.39		TX-36C_Rep1	Drought	449.495
TX7078_51B_Rep1	Control	2480.01		TX-36C_Rep1	Drought	479.914
TX7078_51B_Rep1	Control	2356.67		TX-36C_Rep1	Drought	313.034
TX7078_51B_Rep1	Control	1847.5		TX-36C_Rep1	Drought	352.947
TX7078_51B_Rep1	Control	2215.5		TX-36C_Rep1	Drought	186.434
TX7078_51B_Rep1	Control	1680.33		TX-36C_Rep1	Drought	222.106
TX7078_51B_Rep1	Control	2378.45		TX-36C_Rep1	Drought	275.517
TX7078_51B_Rep1	Control	2407.54		TX-36C_Rep1	Drought	378.31
TX7078_51B_Rep1	Control	1737.66		TX-36C_Rep1	Drought	515.804
TX7078_51B_Rep1	Control	2445.7		TX-36C_Rep1	Drought	350.056
TX7078_51B_Rep1	Control	2295.47		TX-36C_Rep1	Drought	472.436
TX7078_51B_Rep1	Control	941.329		TX-36C_Rep1	Drought	284.639
TX7078_51B_Rep1	Control	897.832		TX-36C_Rep1	Drought	233.402
TX7078_51B_Rep1	Control	1886.52		TX-36C_Rep1	Drought	307.975
TX7078_51B_Rep1	Control	1561.33		TX-36C_Rep1	Drought	305.905
TX7078_51B_Rep1	Control	2496.08		TX-36C_Rep1	Drought	357.368
TX7078_51B_Rep1	Control	932.163		TX-36C_Rep1	Drought	348.568
TX7078_51B_Rep1	Control	2020.83		TX-36C_Rep1	Drought	303.319
TX7078_51B_Rep1	Control	2055.19		TX-36C_Rep1	Drought	361.351
TX7078_51B_Rep2	Control	1095.49		TX-36C_Rep2	Drought	700.138
TX7078_51B_Rep2	Control	1186.81		TX-36C_Rep2	Drought	457.954
TX7078_51B_Rep2	Control	1342.98		TX-36C_Rep2	Drought	647.831
TX7078_51B_Rep2	Control	1622.15		TX-36C_Rep2	Drought	461.65
TX7078_51B_Rep2	Control	1633.28		TX-36C_Rep2	Drought	314.244
TX7078_51B_Rep2	Control	1835.26		TX-36C_Rep2	Drought	423.48
TX7078_51B_Rep2	Control	1704.25		TX-36C_Rep2	Drought	567.494
TX7078_51B_Rep2	Control	1306.21		TX-36C_Rep2	Drought	524.904
TX7078_51B_Rep2	Control	1881.94		TX-36C_Rep2	Drought	392.739
TX7078_51B_Rep2	Control	1135.12		TX-36C_Rep2	Drought	622.966
TX7078_51B_Rep2	Control	1856.77		TX-36C_Rep2	Drought	441.888
TX7078_51B_Rep2	Control	1897.52		TX-36C_Rep2	Drought	562.101
TX7078_51B_Rep2	Control	900.808		TX-36C_Rep2	Drought	929.736
TX7078_51B_Rep2	Control	948.61		TX-36C_Rep2	Drought	405.283
TX7078_51B_Rep2	Control	524.234		TX-36C_Rep3	Drought	413.537
TX7078_51B_Rep2	Control	528.722		TX-36C_Rep3	Drought	461.515
TX7078_51B_Rep2	Control	1390.94		TX-36C_Rep3	Drought	773.924
TX7078_51B_Rep2	Control	1412.55		TX-36C_Rep3	Drought	449.651
TX7078_51B_Rep2	Control	1396.53		TX-36C_Rep3	Drought	545.623
TX7078_51B_Rep2	Control	1789.23		TX-36C_Rep3	Drought	501.546
TX7078_51B_Rep2	Control	914.09		TX-36C_Rep3	Drought	363.16
TX7078_51B_Rep2	Control	850.318		TX-36C_Rep3	Drought	342.804
TX7078_51B_Rep2	Control	1858.71		TX-36C_Rep3	Drought	606.339
TX7078_51B_Rep2	Control	1525.42		TX-36C_Rep3	Drought	811.23
TX7078_51B_Rep2	Control	1228.72		TX-36C_Rep4	Drought	1541.88
TX7078_51B_Rep2	Control	1351.63		TX-36C_Rep4	Drought	1576.12
TX7078_51B_Rep2	Control	1674.04		TX-36C_Rep4	Drought	906.786
TX7078_51B_Rep2	Control	625.19		TX-36C_Rep4	Drought	1041.36
TX7078_51B_Rep2	Control	1473.69		TX-36C_Rep4	Drought	2507.55
TX7078_51B_Rep2	Control	1337.76		TX-36C_Rep4	Drought	1702.42
TX7078_51B_Rep2	Control	1045.91		TX-36C_Rep4	Drought	1889.78
TX7078_51B_Rep2	Control	1170.8		TX-36C_Rep4	Drought	1503.35
TX7078_51B_Rep2	Control	1518.56		TX-36C_Rep4	Drought	317.233
TX7078_51B_Rep2	Control	1967.83		TX-36C_Rep4	Drought	868.584
TX7078_51B_Rep2	Control	565.143		TX-36C_Rep4	Drought	434.575
TX7078_51B_Rep2	Control	566.749		TX-36C_Rep4	Drought	556.59
TX7078_51B_Rep2	Control	1771.86		TX-36C_Rep4	Drought	1043.52
TX7078_51B_Rep2	Control	733.085		TX-36C_Rep4	Drought	1093.63
TX7078_51B_Rep2	Control	1663.59		TX-36C_Rep4	Drought	608.998
TX7078_51B_Rep2	Control	1408.23		TX-36C_Rep4	Drought	810.005
TX7078_51B_Rep2	Control	1608.35		TX7078_54C_Rep1	Drought	764.879
TX7078_51B_Rep2	Control	1426.71		TX7078_54C_Rep1	Drought	470.197
TX7078_51B_Rep2	Control	1285.6		TX7078_54C_Rep1	Drought	465.392
TX7078_51B_Rep2	Control	1371.59		TX7078_54C_Rep1	Drought	278.476
TX7078_51B_Rep2	Control	1908.76		TX7078_54C_Rep1	Drought	454.193
TX7078_51B_Rep2	Control	1166.22		TX7078_54C_Rep1	Drought	921.915
TX7078_51B_Rep2	Control	1640.3		TX7078_54C_Rep1	Drought	1000.96
TX7078_51B_Rep2	Control	1908.45		TX7078_54C_Rep1	Drought	441.888
TX7078_51B_Rep2	Control	1937.3		TX7078_54C_Rep1	Drought	488.282
TX7078_51B_Rep2	Control	905.065		TX7078_54C_Rep1	Drought	715.331
TX7078_51B_Rep2	Control	1410.68		TX7078_54C_Rep1	Drought	724.45
TX7078_51B_Rep2	Control	1585.44		TX7078_54C_Rep1	Drought	727.288
TX7078_51B_Rep2	Control	1430.23		TX7078_54C_Rep1	Drought	504.753
TX7078_51B_Rep2	Control	1949.54		TX7078_54C_Rep1	Drought	719.575
TX7078_51B_Rep2	Control	1354.16		TX7078_54C_Rep1	Drought	979.62
TX7078_51B_Rep2	Control	1712.85		TX7078_54C_Rep1	Drought	791.105
TX7078_51B_Rep2	Control	1434.62		TX7078_54C_Rep1	Drought	485.794
TX7078_51B_Rep2	Control	795.393		TX7078_54C_Rep1	Drought	429.213
TX7078_51B_Rep2	Control	1579.28		TX7078_54C_Rep1	Drought	603.263
TX7078_51B_Rep2	Control	1248.4		TX7078_54C_Rep1	Drought	587.941
TX7078_51B_Rep4	Control	1891.6		TX7078_54C_Rep1	Drought	687.188
TX7078_51B_Rep4	Control	1600.11		TX7078_54C_Rep1	Drought	911.249
TX7078_51B_Rep4	Control	1985.94		TX7078_54C_Rep1	Drought	647.584
TX7078_51B_Rep4	Control	1518.92		TX7078_54C_Rep1	Drought	594.002
TX7078_51B_Rep4	Control	1956.96		TX7078_54C_Rep1	Drought	618.797
TX7078_51B_Rep4	Control	1759.7		TX7078_54C_Rep1	Drought	455.496
TX7078_51B_Rep4	Control	1811.05		TX7078_54C_Rep1	Drought	1002.36
TX7078_51B_Rep4	Control	2179.03		TX7078_54C_Rep1	Drought	778.92
TX7078_51B_Rep4	Control	1714.62		TX7078_54C_Rep1	Drought	878.962
TX7078_51B_Rep4	Control	1415.28		TX7078_54C_Rep1	Drought	551.672
TX7078_51B_Rep4	Control	1753.86		TX7078_54C_Rep1	Drought	586.854
TX7078_51B_Rep4	Control	1999.47		TX7078_54C_Rep1	Drought	735.169
TX7078_51B_Rep4	Control	1516.06		TX7078_54C_Rep1	Drought	845.591
TX7078_51B_Rep4	Control	1744.49		TX7078_54C_Rep1	Drought	784.492
TX7078_51B_Rep4	Control	2019.62		TX7078_54C_Rep1	Drought	1134.64
TX7078_51B_Rep4	Control	1951.25		TX7078_54C_Rep1	Drought	1246.47
TX7078_51B_Rep4	Control	1580.36		TX7078_54C_Rep1	Drought	875.351
TX7078_51B_Rep4	Control	1763.85		TX7078_54C_Rep1	Drought	411.856
TX7078_51B_Rep4	Control	1674.32		TX7078_54C_Rep1	Drought	669.301
TX7078_51B_Rep4	Control	1631.1		TX7078_54C_Rep1	Drought	1014.28
TX7078_51B_Rep4	Control	2381.11		TX7078_54C_Rep1	Drought	538.577
TX7078_51B_Rep4	Control	2208.98		TX7078_54C_Rep1	Drought	663.992
TX7078_51B_Rep4	Control	1417.3		TX7078_54C_Rep1	Drought	830.863
TX7078_51B_Rep4	Control	1871.61		TX7078_54C_Rep1	Drought	895.894
TX7078_51B_Rep4	Control	1821.39		TX7078_54C_Rep1	Drought	576.822
TX7078_51B_Rep4	Control	1550.8		TX7078_54C_Rep1	Drought	623.134
TX7078_51B_Rep4	Control	1956.97		TX7078_54C_Rep1	Drought	902.477
TX7078_51B_Rep4	Control	1580.06		TX7078_54C_Rep1	Drought	633.356
TX7078_51B_Rep4	Control	851.386		TX7078_54C_Rep1	Drought	919.537
TX7078_51B_Rep4	Control	1653.41		TX7078_54C_Rep1	Drought	422.856
TX7078_51B_Rep4	Control	1473.11		TX7078_54C_Rep1	Drought	532.552
TX7078_51B_Rep4	Control	1770.96		TX7078_54C_Rep1	Drought	554.075
TX7078_51B_Rep4	Control	1057.12		TX7078_54C_Rep1	Drought	726.374
TX7078_51B_Rep4	Control	1207.89		TX7078_54C_Rep1	Drought	826.872
TX7078_51B_Rep4	Control	732.896		TX7078_54C_Rep1	Drought	445.047
TX7078_51B_Rep4	Control	1123.7		TX7078_54C_Rep1	Drought	341.876
TX7078_51B_Rep4	Control	1073.38		TX7078_54C_Rep1	Drought	527.08
TX7078_51B_Rep4	Control	1641.34		TX7078_54C_Rep1	Drought	363.248
TX7078_51B_Rep4	Control	1576.07		TX7078_54C_Rep1	Drought	556.241
TX7078_51B_Rep4	Control	1507.46		TX7078_54C_Rep1	Drought	701.917
TX7078_51B_Rep4	Control	1597.84		TX7078_54C_Rep1	Drought	530.877
TX7078_51B_Rep4	Control	2137.29		TX7078_54C_Rep1	Drought	476.268
TX7078_51B_Rep4	Control	1667.91		TX7078_54C_Rep1	Drought	528.934
TX7078_51B_Rep4	Control	1556.06		TX7078_54C_Rep1	Drought	824.413
TX7078_71B_Rep1	Control	998.512		TX7078_54C_Rep1	Drought	229.162
TX7078_71B_Rep1	Control	904.391		TX7078_54C_Rep1	Drought	849.23
TX7078_71B_Rep1	Control	1514.07		TX7078_54C_Rep1	Drought	282.826
TX7078_71B_Rep1	Control	1302.52		TX7078_54C_Rep1	Drought	853.848
TX7078_71B_Rep1	Control	1562.91		TX7078_54C_Rep1	Drought	554.592
TX7078_71B_Rep1	Control	1250.04		TX7078_54C_Rep1	Drought	726.411
TX7078_71B_Rep1	Control	2222.29		TX7078_54C_Rep1	Drought	724.338
TX7078_71B_Rep1	Control	1975.27		TX7078_54C_Rep1	Drought	626.644
TX7078_71B_Rep1	Control	1689.23		TX7078_54C_Rep1	Drought	574.625
TX7078_71B_Rep1	Control	1694.09		TX7078_54C_Rep1	Drought	477.683
TX7078_71B_Rep1	Control	2144.3		TX7078_54C_Rep1	Drought	432.841
TX7078_71B_Rep1	Control	2057.41		TX7078_54C_Rep1	Drought	564.21
TX7078_71B_Rep1	Control	1491.01		TX7078_54C_Rep1	Drought	635.965
TX7078_71B_Rep1	Control	1868.22		TX7078_54C_Rep1	Drought	578.705
TX7078_71B_Rep1	Control	1918.8		TX7078_54C_Rep1	Drought	698.714
TX7078_71B_Rep1	Control	731.924		TX7078_54C_Rep1	Drought	771.13
TX7078_71B_Rep1	Control	2098.52		TX7078_54C_Rep1	Drought	743.992
TX7078_71B_Rep1	Control	1541.76		TX7078_54C_Rep1	Drought	635.298
TX7078_71B_Rep1	Control	1631.47		TX7078_54C_Rep1	Drought	651.869
TX7078_71B_Rep1	Control	1718.98		TX7078_54C_Rep1	Drought	508.318
TX7078_71B_Rep1	Control	2070.17		TX7078_54C_Rep1	Drought	757.85
TX7078_71B_Rep1	Control	2087.56		TX7078_54C_Rep1	Drought	1314.93
TX7078_71B_Rep1	Control	1243.53		TX7078_54C_Rep1	Drought	850.871
TX7078_71B_Rep1	Control	1210.92		TX7078_54C_Rep1	Drought	1105.64
TX7078_71B_Rep1	Control	1720.45		TX7078_54C_Rep1	Drought	982.645
TX7078_71B_Rep1	Control	1595.98		TX7078_54C_Rep1	Drought	1103.8
TX7078_71B_Rep1	Control	1247.34		TX7078_54C_Rep1	Drought	635.781
TX7078_71B_Rep1	Control	1412.97		TX7078_54C_Rep1	Drought	752.386
TX7078_71B_Rep1	Control	1191.22		TX7078_54C_Rep1	Drought	880.013
TX7078_71B_Rep1	Control	1015.68		TX7078_54C_Rep1	Drought	985.481
TX7078_71B_Rep1	Control	708.224		TX7078_54C_Rep1	Drought	851.351
TX7078_71B_Rep1	Control	411.095		TX7078_54C_Rep1	Drought	1362.88
TX7078_71B_Rep1	Control	1603.72		TX7078_54C_Rep1	Drought	824.598
TX7078_71B_Rep1	Control	1626.2		TX7078_54C_Rep1	Drought	962.69
TX7078_71B_Rep1	Control	909.159		TX7078_54C_Rep1	Drought	984.561
TX7078_71B_Rep1	Control	758.209		TX7078_54C_Rep1	Drought	1282.9
TX7078_71B_Rep1	Control	1498.17		TX7078_54C_Rep1	Drought	985.707
TX7078_71B_Rep1	Control	1000.84		TX7078_54C_Rep1	Drought	1020.68
TX7078_71B_Rep2	Control	1424.16		TX7078_54C_Rep1	Drought	1145.96
TX7078_71B_Rep2	Control	1111.79		TX7078_54C_Rep1	Drought	809.982
TX7078_71B_Rep2	Control	908.989		TX7078_54C_Rep1	Drought	1242.67
TX7078_71B_Rep2	Control	1223.48		TX7078_54C_Rep1	Drought	1642.81
TX7078_71B_Rep2	Control	916.473		TX7078_54C_Rep1	Drought	832.935
TX7078_71B_Rep2	Control	968.322		TX7078_54C_Rep1	Drought	1273.49
TX7078_71B_Rep2	Control	1192.07		TX7078_54C_Rep2	Drought	650.572
TX7078_71B_Rep2	Control	1413.83		TX7078_54C_Rep2	Drought	323.78
TX7078_71B_Rep2	Control	1295.34		TX7078_54C_Rep2	Drought	948.458
TX7078_71B_Rep2	Control	2102.38		TX7078_54C_Rep2	Drought	447.134
TX7078_71B_Rep2	Control	957.954		TX7078_54C_Rep2	Drought	1188.25
TX7078_71B_Rep2	Control	1012.91		TX7078_54C_Rep2	Drought	1504.65
TX7078_71B_Rep2	Control	1870.17		TX7078_54C_Rep2	Drought	654.573
TX7078_71B_Rep2	Control	1287.53		TX7078_54C_Rep2	Drought	1081.57
TX7078_71B_Rep2	Control	1969.53		TX7078_54C_Rep2	Drought	2199.11
TX7078_71B_Rep2	Control	1942.71		TX7078_54C_Rep2	Drought	1713.58
TX7078_71B_Rep2	Control	2036.8		TX7078_54C_Rep2	Drought	1140.07
TX7078_71B_Rep2	Control	1910.57		TX7078_54C_Rep2	Drought	758.601
TX7078_71B_Rep2	Control	1495.16		TX7078_54C_Rep2	Drought	1322.23
TX7078_71B_Rep2	Control	1982.2		TX7078_54C_Rep2	Drought	843.704
TX7078_71B_Rep2	Control	2271.08		TX7078_54C_Rep2	Drought	931.269
TX7078_71B_Rep2	Control	1968.69		TX7078_54C_Rep2	Drought	1437.14
TX7078_71B_Rep2	Control	1452.23		TX7078_54C_Rep2	Drought	1433.65
TX7078_71B_Rep2	Control	2018.86		TX7078_54C_Rep2	Drought	1320.98
TX7078_71B_Rep3	Control	1794.65		TX7078_54C_Rep4	Drought	757.85
TX7078_71B_Rep3	Control	1459.95		TX7078_54C_Rep4	Drought	1314.93
TX7078_71B_Rep3	Control	1541.94		TX7078_54C_Rep4	Drought	850.871
TX7078_71B_Rep3	Control	1844.64		TX7078_54C_Rep4	Drought	1105.64
TX7078_71B_Rep3	Control	1188.29		TX7078_54C_Rep4	Drought	982.645
TX7078_71B_Rep3	Control	1763.21		TX7078_54C_Rep4	Drought	1103.8
TX7078_71B_Rep3	Control	1915.72		TX7078_54C_Rep4	Drought	635.781
TX7078_71B_Rep3	Control	1344.6		TX7078_54C_Rep4	Drought	752.386
TX7078_71B_Rep3	Control	1701.47		TX7078_54C_Rep4	Drought	880.013
TX7078_71B_Rep3	Control	1762.69		TX7078_54C_Rep4	Drought	985.481
TX7078_71B_Rep3	Control	1776.83		TX7078_54C_Rep4	Drought	851.351
TX7078_71B_Rep3	Control	1317.75		TX7078_54C_Rep4	Drought	1362.88
TX7078_71B_Rep3	Control	823.069		TX7078_54C_Rep4	Drought	824.598
TX7078_71B_Rep3	Control	846.197		TX7078_54C_Rep4	Drought	962.69
TX7078_71B_Rep3	Control	961.411		TX7078_54C_Rep4	Drought	984.561
TX7078_71B_Rep3	Control	815.726		TX7078_54C_Rep4	Drought	1282.9
TX7078_71B_Rep3	Control	1146.86		TX7078_54C_Rep4	Drought	985.707
TX7078_71B_Rep3	Control	921.024		TX7078_54C_Rep4	Drought	1020.68
TX7078_71B_Rep3	Control	1386.28		TX7078_54C_Rep4	Drought	1145.96
TX7078_71B_Rep3	Control	1351.7		TX7078_54C_Rep4	Drought	809.982
TX7078_71B_Rep3	Control	1159.77		TX7078_54C_Rep4	Drought	1242.67
TX7078_71B_Rep3	Control	921.601		TX7078_54C_Rep4	Drought	1642.81
TX7078_71B_Rep3	Control	1357.18		TX7078_54C_Rep4	Drought	832.935
TX7078_71B_Rep3	Control	1523.83		TX7078_54C_Rep4	Drought	1273.49
TX7078_71B_Rep3	Control	1762.01
TX7078_71B_Rep3	Control	1533.5
TX7078_71B_Rep3	Control	1738.09
TX7078_71B_Rep3	Control	1532.48
TX7078_71B_Rep3	Control	1028.97
TX7078_71B_Rep3	Control	1503.33
TX7078_71B_Rep3	Control	1741.12
TX7078_71B_Rep3	Control	1879.39
TX7078_71B_Rep3	Control	1943.66
TX7078_71B_Rep3	Control	1930.67
TX7078_71B_Rep3	Control	1094.14
TX7078_71B_Rep3	Control	991.183
TX7078_71B_Rep3	Control	1399.32
TX7078_71B_Rep3	Control	1055.89
TX7078_71B_Rep3	Control	691.996
TX7078_71B_Rep3	Control	795.355
TX7078_71B_Rep4	Control	1021.71
TX7078_71B_Rep4	Control	1151.71
TX7078_71B_Rep4	Control	1582.36
TX7078_71B_Rep4	Control	1390.92
TX7078_71B_Rep4	Control	1520.67
TX7078_71B_Rep4	Control	1979.29
TX7078_71B_Rep4	Control	1204.12
TX7078_71B_Rep4	Control	1214.42
TX7078_71B_Rep4	Control	1736.38
TX7078_71B_Rep4	Control	1510.3
TX7078_71B_Rep4	Control	1208.2
TX7078_71B_Rep4	Control	1205.38
TX7078_71B_Rep4	Control	1726.25
TX7078_71B_Rep4	Control	995.217
TX7078_71B_Rep4	Control	960.548
TX7078_71B_Rep4	Control	550.055
TX7078_71B_Rep4	Control	972.25
TX7078_71B_Rep4	Control	803.589
TX7078_71B_Rep4	Control	1790.91
TX7078_71B_Rep4	Control	1438.49
TX7078_71B_Rep4	Control	1847.98
TX7078_71B_Rep4	Control	1307.79
